# Supplementary material for: Deviations in effective connectivity explain different hallucination subtypes in Parkinson’s disease psychosis
Source: Nat Ment Health. 2026 Jun 10;4(6):994–1009. doi: 10.1038/s44220-026-00669-7 (PMC13259922; doi:10.1038/s44220-026-00669-7)
Supplement: Supplementary file 4 — Source data. [file 44220_2026_669_MOESM4_ESM.xlsx]

## Sheet: Fig1C
VH	latency	Condition	amplitude	latency_s	Channel
0	108	deviant	-10.2935	100	POZ
0	106	deviant	-10.2088	100	POZ
0	110	deviant	-10.1723	110	POZ
0	104	deviant	-9.8985	100	POZ
0	112	deviant	-9.8805	110	POZ
0	114	deviant	-9.4646	110	POZ
0	102	deviant	-9.3622	100	POZ
0	110	standard	-9.0658	110	POZ
0	112	standard	-9.0426	110	POZ
0	116	deviant	-8.9761	110	POZ
0	108	standard	-8.9336	100	POZ
0	114	standard	-8.8798	110	POZ
0	106	standard	-8.6418	100	POZ
0	100	deviant	-8.6197	100	POZ
0	116	standard	-8.6021	110	POZ
0	118	deviant	-8.4655	110	POZ
0	118	standard	-8.2397	110	POZ
0	104	standard	-8.1983	100	POZ
0	120	deviant	-7.9763	120	POZ
0	120	standard	-7.8249	120	POZ
0	98	deviant	-7.7102	90	POZ
0	102	standard	-7.6239	100	POZ
0	122	deviant	-7.5405	120	POZ
0	122	standard	-7.3882	120	POZ
0	124	deviant	-7.1754	120	POZ
0	124	standard	-6.9549	120	POZ
0	100	standard	-6.9495	100	POZ
0	126	deviant	-6.8824	120	POZ
0	96	deviant	-6.6888	90	POZ
0	128	deviant	-6.6482	120	POZ
0	126	standard	-6.5425	120	POZ
0	130	deviant	-6.4469	130	POZ
0	132	deviant	-6.245	130	POZ
0	98	standard	-6.2145	90	POZ
0	128	standard	-6.1596	120	POZ
0	134	deviant	-6.0057	130	POZ
0	130	standard	-5.8055	130	POZ
0	136	deviant	-5.6948	130	POZ
0	94	deviant	-5.6215	90	POZ
0	132	standard	-5.4709	130	POZ
0	96	standard	-5.4624	90	POZ
0	138	deviant	-5.2856	130	POZ
0	134	standard	-5.1407	130	POZ
0	136	standard	-4.7963	130	POZ
0	140	deviant	-4.7624	140	POZ
0	94	standard	-4.7367	90	POZ
0	92	deviant	-4.5791	90	POZ
0	112	deviant	-4.5516	110	POZ
0	114	deviant	-4.5309	110	POZ
0	110	deviant	-4.515	110	POZ
0	116	deviant	-4.4591	110	POZ
0	138	standard	-4.4191	130	POZ
0	108	deviant	-4.4174	100	POZ
0	118	deviant	-4.3434	110	POZ
0	106	deviant	-4.2573	100	POZ
0	120	deviant	-4.1915	120	POZ
0	142	deviant	-4.1234	140	POZ
0	92	standard	-4.0768	90	POZ
0	104	deviant	-4.0363	100	POZ
0	122	deviant	-4.0109	120	POZ
0	140	standard	-3.9935	140	POZ
0	112	standard	-3.8741	110	POZ
0	114	standard	-3.8459	110	POZ
0	110	standard	-3.8455	110	POZ
0	124	deviant	-3.8085	120	POZ
0	116	standard	-3.7633	110	POZ
0	108	standard	-3.7602	100	POZ
0	102	deviant	-3.7591	100	POZ
0	118	standard	-3.6315	110	POZ
0	90	deviant	-3.6296	90	POZ
0	106	standard	-3.6206	100	POZ
0	126	deviant	-3.5896	120	POZ
0	90	standard	-3.5137	90	POZ
0	142	standard	-3.5101	140	POZ
0	120	standard	-3.4573	120	POZ
0	100	deviant	-3.4336	100	POZ
0	104	standard	-3.4314	100	POZ
0	144	deviant	-3.3815	140	POZ
0	128	deviant	-3.3582	120	POZ
0	122	standard	-3.2494	120	POZ
0	102	standard	-3.1992	100	POZ
0	130	deviant	-3.1167	130	POZ
0	98	deviant	-3.0702	90	POZ
0	124	standard	-3.0174	120	POZ
0	100	deviant	-3.0056	100	POZ
0	102	deviant	-2.9926	100	POZ
0	144	standard	-2.9672	140	POZ
0	98	deviant	-2.964	90	POZ
0	104	deviant	-2.9343	100	POZ
0	100	standard	-2.9317	100	POZ
0	132	deviant	-2.8661	130	POZ
0	96	deviant	-2.8636	90	POZ
0	106	deviant	-2.8434	100	POZ
0	126	standard	-2.7711	120	POZ
0	108	deviant	-2.7352	100	POZ
0	94	deviant	-2.7053	90	POZ
0	130	deviant	-2.6964	130	POZ
0	128	deviant	-2.6815	120	POZ
0	96	deviant	-2.6814	90	POZ
0	132	deviant	-2.6631	130	POZ
0	172	deviant	-2.6483	170	POZ
0	98	standard	-2.6372	90	POZ
0	126	deviant	-2.6327	120	POZ
0	110	deviant	-2.6255	110	POZ
0	170	deviant	-2.6172	170	POZ
0	134	deviant	-2.6065	130	POZ
0	174	deviant	-2.5964	170	POZ
0	134	deviant	-2.5709	130	POZ
0	124	deviant	-2.5661	120	POZ
0	146	deviant	-2.5627	140	POZ
0	112	deviant	-2.5288	110	POZ
0	128	standard	-2.5196	120	POZ
0	168	deviant	-2.5068	160	POZ
1	104	deviant	-2.5005	100	POZ
0	122	deviant	-2.498	120	POZ
0	92	deviant	-2.4955	90	POZ
1	102	deviant	-2.4806	100	POZ
0	176	deviant	-2.4641	170	POZ
1	106	deviant	-2.4576	100	POZ
0	114	deviant	-2.457	110	POZ
0	120	deviant	-2.4434	120	POZ
0	116	deviant	-2.4178	110	POZ
0	118	deviant	-2.4141	110	POZ
0	136	deviant	-2.4136	130	POZ
1	100	deviant	-2.3965	100	POZ
0	146	standard	-2.3721	140	POZ
1	108	deviant	-2.3701	100	POZ
1	106	standard	-2.3613	100	POZ
1	104	standard	-2.3441	100	POZ
0	136	deviant	-2.3369	130	POZ
1	152	deviant	-2.3304	150	POZ
0	166	deviant	-2.3261	160	POZ
0	96	standard	-2.3245	90	POZ
1	108	standard	-2.3213	100	POZ
1	150	deviant	-2.3003	150	POZ
1	156	deviant	-2.2936	150	POZ
1	154	deviant	-2.2926	150	POZ
0	94	deviant	-2.2807	90	POZ
1	102	standard	-2.2744	100	POZ
0	130	standard	-2.2709	130	POZ
1	148	deviant	-2.2675	140	POZ
1	98	deviant	-2.267	90	POZ
0	178	deviant	-2.2597	170	POZ
0	90	deviant	-2.2454	90	POZ
1	184	deviant	-2.2384	180	POZ
0	110	deviant	-2.237	110	POZ
0	108	deviant	-2.2281	100	POZ
1	110	deviant	-2.2231	110	POZ
1	110	standard	-2.2228	110	POZ
0	112	deviant	-2.2175	110	POZ
1	186	deviant	-2.2128	180	POZ
1	158	deviant	-2.1953	150	POZ
1	146	deviant	-2.1921	140	POZ
0	138	deviant	-2.1905	130	POZ
0	106	deviant	-2.1883	100	POZ
0	114	deviant	-2.174	110	POZ
1	182	deviant	-2.1703	180	POZ
0	198	deviant	-2.1517	190	POZ
1	100	standard	-2.1444	100	POZ
1	160	deviant	-2.1369	160	POZ
0	104	deviant	-2.1172	100	POZ
0	116	deviant	-2.112	110	POZ
1	188	deviant	-2.1031	180	POZ
1	96	deviant	-2.1005	90	POZ
0	138	deviant	-2.1002	130	POZ
0	136	deviant	-2.0947	130	POZ
0	164	deviant	-2.0894	160	POZ
1	150	deviant	-2.0841	150	POZ
0	140	deviant	-2.0832	140	POZ
1	148	deviant	-2.0796	140	POZ
1	144	deviant	-2.0787	140	POZ
0	132	MMN	-2.0786	130	POZ
1	112	standard	-2.076	110	POZ
0	130	MMN	-2.0703	130	POZ
0	134	deviant	-2.0662	130	POZ
1	152	deviant	-2.0638	150	POZ
1	178	standard	-2.0637	170	POZ
0	134	MMN	-2.0573	130	POZ
0	138	deviant	-2.0566	130	POZ
1	146	deviant	-2.0484	140	POZ
0	142	deviant	-2.047	140	POZ
1	112	deviant	-2.0409	110	POZ
0	118	deviant	-2.038	110	POZ
1	180	standard	-2.0372	180	POZ
0	128	MMN	-2.0362	120	POZ
0	132	standard	-2.0312	130	POZ
1	142	deviant	-2.0251	140	POZ
1	176	standard	-2.0236	170	POZ
1	154	deviant	-2.0223	150	POZ
0	102	deviant	-2.0162	100	POZ
0	132	deviant	-2.0161	130	POZ
1	162	deviant	-2.0116	160	POZ
1	180	deviant	-2.0068	180	POZ
0	136	MMN	-2.0052	130	POZ
0	94	standard	-2.002	90	POZ
0	144	deviant	-1.9963	140	POZ
0	180	deviant	-1.9961	180	POZ
1	144	deviant	-1.9903	140	POZ
0	126	MMN	-1.9823	120	POZ
1	174	standard	-1.9809	170	POZ
1	182	standard	-1.9789	180	POZ
1	98	standard	-1.9721	90	POZ
0	138	standard	-1.9668	130	POZ
1	156	deviant	-1.9642	150	POZ
0	198	MMN	-1.9624	190	POZ
0	120	deviant	-1.9587	120	POZ
0	140	standard	-1.954	140	POZ
0	136	standard	-1.9515	130	POZ
0	130	deviant	-1.9486	130	POZ
1	164	deviant	-1.9381	160	POZ
0	170	standard	-1.9379	170	POZ
0	146	deviant	-1.9365	140	POZ
0	168	standard	-1.9307	160	POZ
1	172	standard	-1.9289	170	POZ
1	162	deviant	-1.9286	160	POZ
1	190	deviant	-1.9262	190	POZ
1	184	standard	-1.9251	180	POZ
0	138	MMN	-1.9241	130	POZ
1	160	deviant	-1.921	160	POZ
1	164	deviant	-1.9209	160	POZ
0	124	MMN	-1.9156	120	POZ
0	142	standard	-1.913	140	POZ
0	134	standard	-1.9111	130	POZ
1	140	deviant	-1.9107	140	POZ
1	142	deviant	-1.9071	140	POZ
0	140	deviant	-1.9062	140	POZ
1	158	deviant	-1.9022	150	POZ
1	166	deviant	-1.9007	160	POZ
1	158	deviant	-1.8948	150	POZ
1	114	standard	-1.8931	110	POZ
0	172	standard	-1.8904	170	POZ
0	100	deviant	-1.889	100	POZ
1	136	deviant	-1.889	130	POZ
1	138	deviant	-1.8881	130	POZ
1	94	deviant	-1.8844	90	POZ
0	92	deviant	-1.8821	90	POZ
0	122	deviant	-1.88	120	POZ
0	148	deviant	-1.8735	140	POZ
1	168	deviant	-1.8721	160	POZ
1	156	deviant	-1.8696	150	POZ
0	128	deviant	-1.8695	120	POZ
0	166	standard	-1.8671	160	POZ
1	140	deviant	-1.8589	140	POZ
0	196	deviant	-1.8536	190	POZ
1	170	standard	-1.8531	170	POZ
0	132	standard	-1.8507	130	POZ
0	144	standard	-1.8461	140	POZ
0	122	MMN	-1.8434	120	POZ
0	94	standard	-1.8419	90	POZ
0	96	standard	-1.8411	90	POZ
1	170	deviant	-1.8352	170	POZ
1	154	deviant	-1.8294	150	POZ
1	186	standard	-1.8231	180	POZ
1	160	deviant	-1.8193	160	POZ
0	140	MMN	-1.8184	140	POZ
0	116	deviant	-1.8179	110	POZ
0	102	standard	-1.8149	100	POZ
0	162	deviant	-1.8141	160	POZ
0	114	deviant	-1.8131	110	POZ
0	150	deviant	-1.8121	150	POZ
0	100	standard	-1.8086	100	POZ
0	124	deviant	-1.8071	120	POZ
1	114	deviant	-1.8065	110	POZ
1	166	deviant	-1.8064	160	POZ
1	134	deviant	-1.8057	130	POZ
0	92	standard	-1.8043	90	POZ
0	134	standard	-1.8043	130	POZ
1	140	deviant	-1.802	140	POZ
0	98	standard	-1.8019	90	POZ
0	104	standard	-1.8004	100	POZ
0	174	standard	-1.7934	170	POZ
0	118	deviant	-1.7926	110	POZ
1	138	deviant	-1.7877	130	POZ
0	126	deviant	-1.7859	120	POZ
1	172	deviant	-1.7818	170	POZ
1	152	deviant	-1.781	150	POZ
0	112	deviant	-1.7785	110	POZ
0	98	standard	-1.7783	90	POZ
0	130	standard	-1.7774	130	POZ
1	130	standard	-1.7766	130	POZ
1	132	standard	-1.773	130	POZ
1	168	standard	-1.7728	160	POZ
0	120	MMN	-1.7727	120	POZ
0	106	standard	-1.7691	100	POZ
1	96	standard	-1.7682	90	POZ
0	140	deviant	-1.7648	140	POZ
1	142	deviant	-1.763	140	POZ
1	128	standard	-1.7593	120	POZ
0	146	standard	-1.7583	140	POZ
0	152	deviant	-1.7558	150	POZ
1	178	deviant	-1.7549	170	POZ
0	196	MMN	-1.7529	190	POZ
0	164	standard	-1.7497	160	POZ
1	134	standard	-1.7489	130	POZ
0	126	deviant	-1.7434	120	POZ
1	162	deviant	-1.742	160	POZ
0	148	standard	-1.7407	140	POZ
0	98	deviant	-1.7406	90	POZ
0	102	MMN	-1.7383	100	POZ
0	120	deviant	-1.7377	120	POZ
0	90	standard	-1.7307	90	POZ
1	150	deviant	-1.7293	150	POZ
0	100	standard	-1.7274	100	POZ
1	174	deviant	-1.7261	170	POZ
0	108	standard	-1.7251	100	POZ
0	96	standard	-1.7221	90	POZ
1	126	standard	-1.7215	120	POZ
1	168	deviant	-1.721	160	POZ
0	110	deviant	-1.7161	110	POZ
1	178	standard	-1.7111	170	POZ
1	136	standard	-1.7091	130	POZ
0	118	MMN	-1.7088	110	POZ
0	154	deviant	-1.7059	150	POZ
0	124	deviant	-1.705	120	POZ
1	192	deviant	-1.7038	190	POZ
0	148	deviant	-1.7035	140	POZ
1	180	standard	-1.7027	180	POZ
1	188	standard	-1.702	180	POZ
1	176	standard	-1.7004	170	POZ
0	104	MMN	-1.7002	100	POZ
0	128	standard	-1.6992	120	POZ
1	166	standard	-1.6989	160	POZ
0	142	MMN	-1.6948	140	POZ
1	132	deviant	-1.6947	130	POZ
0	128	deviant	-1.6908	120	POZ
0	182	deviant	-1.6903	180	POZ
0	150	deviant	-1.6896	150	POZ
0	148	deviant	-1.6873	140	POZ
1	116	standard	-1.6864	110	POZ
1	138	deviant	-1.6793	130	POZ
0	92	standard	-1.6774	90	POZ
0	142	standard	-1.6759	140	POZ
1	102	standard	-1.6754	100	POZ
0	140	standard	-1.6742	140	POZ
1	182	standard	-1.6741	180	POZ
1	174	standard	-1.6728	170	POZ
0	110	standard	-1.6727	110	POZ
1	136	deviant	-1.6721	130	POZ
0	152	deviant	-1.6706	150	POZ
0	100	MMN	-1.6702	100	POZ
0	146	deviant	-1.6677	140	POZ
1	100	standard	-1.6676	100	POZ
1	92	deviant	-1.6675	90	POZ
1	148	deviant	-1.6665	140	POZ
1	164	deviant	-1.6661	160	POZ
0	144	standard	-1.6639	140	POZ
1	176	deviant	-1.6633	170	POZ
0	156	deviant	-1.662	150	POZ
1	144	deviant	-1.6618	140	POZ
0	138	standard	-1.6579	130	POZ
0	148	standard	-1.6561	140	POZ
1	138	standard	-1.6554	130	POZ
0	116	MMN	-1.6551	110	POZ
0	176	standard	-1.6551	170	POZ
1	104	standard	-1.6549	100	POZ
0	122	deviant	-1.6549	120	POZ
1	124	standard	-1.6542	120	POZ
0	130	deviant	-1.6489	130	POZ
0	146	standard	-1.6402	140	POZ
0	94	standard	-1.6391	90	POZ
1	98	standard	-1.6361	90	POZ
0	144	deviant	-1.6359	140	POZ
0	122	deviant	-1.6329	120	POZ
1	164	standard	-1.6309	160	POZ
1	172	standard	-1.6308	170	POZ
0	108	deviant	-1.6288	100	POZ
0	154	deviant	-1.6283	150	POZ
0	136	standard	-1.6274	130	POZ
1	184	standard	-1.6248	180	POZ
0	126	standard	-1.6237	120	POZ
0	102	standard	-1.6231	100	POZ
0	158	deviant	-1.6215	150	POZ
0	112	standard	-1.6158	110	POZ
0	132	deviant	-1.6158	130	POZ
0	114	MMN	-1.6124	110	POZ
1	184	MMN	-1.6097	180	POZ
1	182	MMN	-1.6094	180	POZ
1	146	deviant	-1.6086	140	POZ
0	148	standard	-1.6076	140	POZ
1	180	MMN	-1.6054	180	POZ
1	186	MMN	-1.6038	180	POZ
1	178	deviant	-1.6011	170	POZ
1	106	standard	-1.601	100	POZ
1	178	MMN	-1.5984	170	POZ
0	142	deviant	-1.598	140	POZ
1	188	MMN	-1.5964	180	POZ
1	140	standard	-1.5933	140	POZ
1	166	deviant	-1.5932	160	POZ
0	136	standard	-1.592	130	POZ
0	134	deviant	-1.5881	130	POZ
1	190	MMN	-1.587	190	POZ
1	96	standard	-1.5849	90	POZ
0	134	standard	-1.5846	130	POZ
1	176	MMN	-1.5846	170	POZ
0	162	standard	-1.5844	160	POZ
1	190	standard	-1.5818	190	POZ
0	146	deviant	-1.5811	140	POZ
0	148	deviant	-1.5805	140	POZ
0	160	deviant	-1.5802	160	POZ
0	112	MMN	-1.5789	110	POZ
1	170	standard	-1.5774	170	POZ
0	96	deviant	-1.5772	90	POZ
1	162	standard	-1.5761	160	POZ
0	120	deviant	-1.5739	120	POZ
0	142	deviant	-1.5703	140	POZ
0	150	standard	-1.569	150	POZ
1	122	standard	-1.5686	120	POZ
0	106	MMN	-1.567	100	POZ
1	192	MMN	-1.5664	190	POZ
0	144	deviant	-1.566	140	POZ
0	150	deviant	-1.5642	150	POZ
0	156	deviant	-1.5626	150	POZ
0	144	MMN	-1.5617	140	POZ
0	136	deviant	-1.5613	130	POZ
1	174	MMN	-1.5607	170	POZ
0	140	deviant	-1.5599	140	POZ
0	114	standard	-1.5581	110	POZ
0	122	deviant	-1.558	120	POZ
0	124	standard	-1.5579	120	POZ
1	186	standard	-1.5556	180	POZ
1	170	deviant	-1.5542	170	POZ
0	120	deviant	-1.5526	120	POZ
1	134	deviant	-1.5516	130	POZ
0	110	MMN	-1.5507	110	POZ
0	124	deviant	-1.5506	120	POZ
1	116	deviant	-1.5502	110	POZ
1	144	deviant	-1.549	140	POZ
1	160	standard	-1.5488	160	POZ
0	124	deviant	-1.5473	120	POZ
0	150	standard	-1.5469	150	POZ
0	194	deviant	-1.5443	190	POZ
1	136	deviant	-1.5438	130	POZ
1	94	standard	-1.5434	90	POZ
1	194	MMN	-1.5414	190	POZ
1	130	deviant	-1.541	130	POZ
1	108	MMN	-1.5389	100	POZ
0	194	MMN	-1.5382	190	POZ
0	142	deviant	-1.5357	140	POZ
0	126	deviant	-1.5349	120	POZ
0	162	deviant	-1.5331	160	POZ
0	132	standard	-1.5323	130	POZ
0	152	deviant	-1.5321	150	POZ
1	180	deviant	-1.5318	180	POZ
0	118	deviant	-1.5311	110	POZ
0	138	deviant	-1.5305	130	POZ
0	92	standard	-1.53	90	POZ
1	110	MMN	-1.5299	110	POZ
0	118	deviant	-1.5295	110	POZ
0	152	standard	-1.527	150	POZ
0	138	deviant	-1.5269	130	POZ
1	168	deviant	-1.5232	160	POZ
0	108	MMN	-1.5221	100	POZ
1	142	standard	-1.5221	140	POZ
1	106	MMN	-1.5212	100	POZ
0	106	deviant	-1.5204	100	POZ
1	172	MMN	-1.5203	170	POZ
0	160	deviant	-1.5197	160	POZ
1	94	standard	-1.5171	90	POZ
0	128	deviant	-1.5162	120	POZ
1	168	standard	-1.5155	160	POZ
1	158	standard	-1.5134	150	POZ
1	108	standard	-1.5095	100	POZ
0	122	standard	-1.5067	120	POZ
0	112	standard	-1.5052	110	POZ
0	136	deviant	-1.503	130	POZ
1	196	MMN	-1.5021	190	POZ
0	116	standard	-1.502	110	POZ
1	112	MMN	-1.5006	110	POZ
0	114	standard	-1.5	110	POZ
0	130	deviant	-1.4997	130	POZ
0	90	deviant	-1.4986	90	POZ
0	116	deviant	-1.4981	110	POZ
0	110	standard	-1.4976	110	POZ
0	104	standard	-1.4966	100	POZ
0	98	MMN	-1.4957	90	POZ
1	154	standard	-1.4952	150	POZ
1	172	deviant	-1.495	170	POZ
1	142	deviant	-1.4936	140	POZ
0	116	deviant	-1.4921	110	POZ
0	140	deviant	-1.491	140	POZ
0	140	deviant	-1.4907	140	POZ
0	134	deviant	-1.4906	130	POZ
0	132	deviant	-1.4901	130	POZ
0	106	MMN	-1.4867	100	POZ
0	178	standard	-1.4863	170	POZ
1	156	standard	-1.4862	150	POZ
0	154	deviant	-1.4846	150	POZ
0	154	standard	-1.4837	150	POZ
0	116	standard	-1.4815	110	POZ
1	140	MMN	-1.4807	140	POZ
1	114	deviant	-1.4792	110	POZ
1	146	deviant	-1.4789	140	POZ
1	142	MMN	-1.4789	140	POZ
0	108	standard	-1.4777	100	POZ
0	158	deviant	-1.4755	150	POZ
0	164	deviant	-1.4752	160	POZ
1	152	standard	-1.4751	150	POZ
0	114	deviant	-1.4745	110	POZ
0	130	standard	-1.4745	130	POZ
0	120	standard	-1.4725	120	POZ
1	104	MMN	-1.4723	100	POZ
1	118	standard	-1.4692	110	POZ
1	188	standard	-1.4684	180	POZ
1	126	standard	-1.468	120	POZ
1	138	MMN	-1.4661	130	POZ
1	170	MMN	-1.4653	170	POZ
1	132	deviant	-1.4634	130	POZ
1	138	MMN	-1.4622	130	POZ
0	142	deviant	-1.4617	140	POZ
0	112	standard	-1.4616	110	POZ
1	148	standard	-1.4614	140	POZ
0	110	standard	-1.4613	110	POZ
1	194	deviant	-1.4611	190	POZ
1	182	deviant	-1.4608	180	POZ
1	140	MMN	-1.4607	140	POZ
1	114	MMN	-1.4585	110	POZ
0	138	deviant	-1.4584	130	POZ
1	120	standard	-1.4581	120	POZ
1	144	MMN	-1.4577	140	POZ
1	112	deviant	-1.4566	110	POZ
0	114	standard	-1.4556	110	POZ
0	118	standard	-1.455	110	POZ
1	170	deviant	-1.4544	170	POZ
1	192	standard	-1.4532	190	POZ
1	128	standard	-1.4523	120	POZ
1	90	deviant	-1.452	90	POZ
0	116	standard	-1.4511	110	POZ
1	198	MMN	-1.4511	190	POZ
0	112	deviant	-1.451	110	POZ
1	150	standard	-1.4505	150	POZ
0	118	standard	-1.4494	110	POZ
1	124	standard	-1.4493	120	POZ
0	118	standard	-1.4491	110	POZ
0	140	deviant	-1.449	140	POZ
1	136	MMN	-1.4478	130	POZ
0	108	standard	-1.4477	100	POZ
1	166	standard	-1.4476	160	POZ
1	144	standard	-1.4475	140	POZ
0	106	standard	-1.4459	100	POZ
0	136	deviant	-1.4415	130	POZ
1	142	MMN	-1.4412	140	POZ
1	116	deviant	-1.4409	110	POZ
0	156	standard	-1.4399	150	POZ
1	130	standard	-1.4388	130	POZ
0	142	deviant	-1.4386	140	POZ
1	136	MMN	-1.4383	130	POZ
1	140	deviant	-1.4383	140	POZ
0	152	standard	-1.4382	150	POZ
0	104	MMN	-1.4377	100	POZ
0	114	deviant	-1.4357	110	POZ
1	92	standard	-1.4348	90	POZ
0	138	deviant	-1.4318	130	POZ
1	176	deviant	-1.4288	170	POZ
0	146	MMN	-1.4282	140	POZ
0	156	deviant	-1.4221	150	POZ
1	134	MMN	-1.4213	130	POZ
0	126	deviant	-1.4189	120	POZ
1	180	MMN	-1.4185	180	POZ
0	110	deviant	-1.4176	110	POZ
0	128	standard	-1.4154	120	POZ
1	146	MMN	-1.4152	140	POZ
0	106	standard	-1.4149	100	POZ
0	142	deviant	-1.4149	140	POZ
1	174	deviant	-1.4122	170	POZ
1	116	MMN	-1.4112	110	POZ
1	122	standard	-1.406	120	POZ
0	94	deviant	-1.4057	90	POZ
1	144	MMN	-1.4036	140	POZ
0	104	standard	-1.4027	100	POZ
0	120	standard	-1.4023	120	POZ
0	166	deviant	-1.4018	160	POZ
1	182	MMN	-1.4014	180	POZ
0	120	standard	-1.4013	120	POZ
1	134	MMN	-1.4004	130	POZ
1	134	deviant	-1.4001	130	POZ
1	146	standard	-1.3991	140	POZ
0	134	deviant	-1.3987	130	POZ
1	128	deviant	-1.3986	120	POZ
1	132	standard	-1.3982	130	POZ
0	90	standard	-1.3969	90	POZ
1	110	deviant	-1.3965	110	POZ
0	104	deviant	-1.3956	100	POZ
0	158	standard	-1.3954	150	POZ
0	138	standard	-1.3938	130	POZ
1	178	MMN	-1.3904	170	POZ
1	102	MMN	-1.3897	100	POZ
1	168	MMN	-1.3891	160	POZ
1	132	MMN	-1.3879	130	POZ
1	138	deviant	-1.386	130	POZ
1	184	deviant	-1.3851	180	POZ
1	172	deviant	-1.3839	170	POZ
1	130	deviant	-1.383	130	POZ
0	160	standard	-1.3804	160	POZ
1	110	standard	-1.3772	110	POZ
1	164	standard	-1.376	160	POZ
1	120	standard	-1.3729	120	POZ
0	160	deviant	-1.3706	160	POZ
1	146	standard	-1.3703	140	POZ
0	144	deviant	-1.3702	140	POZ
0	102	MMN	-1.3695	100	POZ
1	118	MMN	-1.366	110	POZ
1	190	standard	-1.366	190	POZ
0	112	deviant	-1.3642	110	POZ
0	108	deviant	-1.3638	100	POZ
1	134	standard	-1.3624	130	POZ
0	184	deviant	-1.3609	180	POZ
0	136	deviant	-1.36	130	POZ
0	108	MMN	-1.3599	100	POZ
0	104	standard	-1.3592	100	POZ
0	126	standard	-1.3591	120	POZ
0	144	deviant	-1.3588	140	POZ
0	122	standard	-1.3578	120	POZ
0	90	standard	-1.3575	90	POZ
0	106	standard	-1.3567	100	POZ
1	118	deviant	-1.3564	110	POZ
1	132	MMN	-1.3546	130	POZ
1	144	standard	-1.3544	140	POZ
1	130	MMN	-1.3534	130	POZ
1	98	deviant	-1.3524	90	POZ
1	176	deviant	-1.3508	170	POZ
1	148	MMN	-1.3502	140	POZ
1	146	MMN	-1.3495	140	POZ
0	102	standard	-1.3488	100	POZ
0	160	standard	-1.3485	160	POZ
1	184	MMN	-1.3484	180	POZ
0	158	deviant	-1.3459	150	POZ
1	100	deviant	-1.3424	100	POZ
0	122	standard	-1.3412	120	POZ
1	90	standard	-1.3394	90	POZ
0	154	standard	-1.3364	150	POZ
1	136	deviant	-1.335	130	POZ
0	192	MMN	-1.3326	190	POZ
0	132	deviant	-1.3317	130	POZ
1	120	MMN	-1.3293	120	POZ
1	178	deviant	-1.329	170	POZ
1	180	deviant	-1.3287	180	POZ
1	118	standard	-1.3277	110	POZ
1	128	MMN	-1.3235	120	POZ
1	90	deviant	-1.3215	90	POZ
1	194	standard	-1.3212	190	POZ
0	124	standard	-1.3181	120	POZ
1	92	deviant	-1.3148	90	POZ
1	186	deviant	-1.3139	180	POZ
1	92	standard	-1.3118	90	POZ
1	176	MMN	-1.3117	170	POZ
1	176	deviant	-1.3117	170	POZ
0	168	deviant	-1.3097	160	POZ
0	124	standard	-1.3089	120	POZ
1	174	deviant	-1.3082	170	POZ
1	182	deviant	-1.3079	180	POZ
1	102	deviant	-1.3074	100	POZ
1	122	MMN	-1.3053	120	POZ
1	118	standard	-1.3043	110	POZ
1	96	deviant	-1.3038	90	POZ
1	126	MMN	-1.3033	120	POZ
0	148	MMN	-1.3028	140	POZ
1	130	MMN	-1.3023	130	POZ
1	162	standard	-1.302	160	POZ
1	166	MMN	-1.2998	160	POZ
1	118	deviant	-1.2989	110	POZ
0	180	standard	-1.2986	180	POZ
0	162	standard	-1.2968	160	POZ
1	124	MMN	-1.2965	120	POZ
1	94	deviant	-1.2963	90	POZ
1	108	deviant	-1.2958	100	POZ
1	136	standard	-1.2955	130	POZ
1	148	standard	-1.2907	140	POZ
1	148	deviant	-1.2857	140	POZ
0	100	standard	-1.2851	100	POZ
0	146	deviant	-1.2849	140	POZ
1	134	deviant	-1.2846	130	POZ
0	146	deviant	-1.2843	140	POZ
1	148	MMN	-1.2826	140	POZ
0	110	deviant	-1.2816	110	POZ
1	174	deviant	-1.2813	170	POZ
0	126	standard	-1.2812	120	POZ
0	102	standard	-1.2797	100	POZ
0	106	deviant	-1.2794	100	POZ
0	100	MMN	-1.2782	100	POZ
1	142	standard	-1.2772	140	POZ
0	134	deviant	-1.2769	130	POZ
0	128	deviant	-1.2743	120	POZ
1	100	MMN	-1.2737	100	POZ
1	186	MMN	-1.2714	180	POZ
1	104	deviant	-1.2706	100	POZ
1	94	deviant	-1.2667	90	POZ
0	122	standard	-1.2667	120	POZ
1	96	deviant	-1.2664	90	POZ
0	124	standard	-1.2658	120	POZ
1	184	deviant	-1.2653	180	POZ
1	150	MMN	-1.2631	150	POZ
0	102	deviant	-1.2596	100	POZ
1	120	standard	-1.2591	120	POZ
0	160	deviant	-1.2572	160	POZ
0	128	deviant	-1.2529	120	POZ
0	162	deviant	-1.2529	160	POZ
1	168	MMN	-1.2525	160	POZ
1	192	standard	-1.252	190	POZ
1	132	deviant	-1.2518	130	POZ
0	126	deviant	-1.2512	120	POZ
1	170	MMN	-1.2505	170	POZ
1	118	MMN	-1.2502	110	POZ
0	130	deviant	-1.249	130	POZ
1	178	deviant	-1.247	170	POZ
0	156	standard	-1.2465	150	POZ
1	172	deviant	-1.2457	170	POZ
0	128	standard	-1.2454	120	POZ
0	124	deviant	-1.2448	120	POZ
1	174	deviant	-1.2444	170	POZ
1	128	MMN	-1.2438	120	POZ
0	130	deviant	-1.2438	130	POZ
1	172	deviant	-1.2432	170	POZ
1	128	deviant	-1.2421	120	POZ
1	90	MMN	-1.2395	90	POZ
0	132	deviant	-1.2395	130	POZ
1	170	deviant	-1.2393	170	POZ
1	176	deviant	-1.239	170	POZ
1	116	MMN	-1.2387	110	POZ
1	166	MMN	-1.2376	160	POZ
0	164	standard	-1.2371	160	POZ
0	122	deviant	-1.2346	120	POZ
1	120	MMN	-1.2343	120	POZ
0	192	deviant	-1.2336	190	POZ
0	120	standard	-1.2328	120	POZ
0	92	deviant	-1.2326	90	POZ
1	138	standard	-1.2325	130	POZ
1	188	deviant	-1.2311	180	POZ
1	178	deviant	-1.2285	170	POZ
1	132	deviant	-1.2281	130	POZ
1	172	MMN	-1.2279	170	POZ
1	98	deviant	-1.2271	90	POZ
1	160	standard	-1.2266	160	POZ
0	96	MMN	-1.2264	90	POZ
0	158	deviant	-1.2255	150	POZ
0	134	deviant	-1.2249	130	POZ
1	116	standard	-1.2241	110	POZ
0	112	MMN	-1.224	110	POZ
1	168	deviant	-1.2235	160	POZ
1	176	deviant	-1.2235	170	POZ
1	196	deviant	-1.2234	190	POZ
0	120	deviant	-1.2216	120	POZ
1	120	deviant	-1.2188	120	POZ
1	126	deviant	-1.2168	120	POZ
0	114	MMN	-1.2164	110	POZ
0	108	standard	-1.2131	100	POZ
0	98	standard	-1.213	90	POZ
1	150	standard	-1.212	150	POZ
0	130	standard	-1.209	130	POZ
1	150	MMN	-1.208	150	POZ
1	180	deviant	-1.2077	180	POZ
0	140	standard	-1.2072	140	POZ
1	196	standard	-1.2072	190	POZ
1	164	MMN	-1.2071	160	POZ
0	136	deviant	-1.2065	130	POZ
0	118	deviant	-1.2061	110	POZ
0	118	standard	-1.2057	110	POZ
1	92	MMN	-1.205	90	POZ
0	110	MMN	-1.2043	110	POZ
1	112	standard	-1.2035	110	POZ
1	170	deviant	-1.203	170	POZ
1	106	deviant	-1.2023	100	POZ
1	186	deviant	-1.2021	180	POZ
0	148	deviant	-1.1979	140	POZ
1	180	deviant	-1.1975	180	POZ
0	170	deviant	-1.1972	170	POZ
1	174	MMN	-1.197	170	POZ
0	144	deviant	-1.1966	140	POZ
1	166	deviant	-1.1948	160	POZ
0	150	MMN	-1.1932	150	POZ
0	108	deviant	-1.1928	100	POZ
1	182	deviant	-1.1928	180	POZ
1	164	MMN	-1.1917	160	POZ
1	94	MMN	-1.1899	90	POZ
0	116	MMN	-1.1896	110	POZ
0	116	deviant	-1.1879	110	POZ
0	138	deviant	-1.1863	130	POZ
0	132	deviant	-1.1841	130	POZ
1	116	standard	-1.1839	110	POZ
1	188	MMN	-1.1832	180	POZ
0	116	standard	-1.1821	110	POZ
0	166	MMN	-1.182	160	POZ
1	174	MMN	-1.1818	170	POZ
0	148	deviant	-1.1807	140	POZ
0	168	MMN	-1.1792	160	POZ
0	100	standard	-1.1785	100	POZ
1	126	MMN	-1.1779	120	POZ
0	126	standard	-1.177	120	POZ
1	184	deviant	-1.1728	180	POZ
1	100	deviant	-1.1719	100	POZ
0	158	standard	-1.1709	150	POZ
0	132	standard	-1.1699	130	POZ
1	140	standard	-1.1694	140	POZ
1	140	standard	-1.1675	140	POZ
0	158	deviant	-1.1672	150	POZ
1	126	deviant	-1.1671	120	POZ
0	140	deviant	-1.1667	140	POZ
0	156	deviant	-1.1665	150	POZ
0	166	standard	-1.1663	160	POZ
1	168	deviant	-1.166	160	POZ
0	114	deviant	-1.1653	110	POZ
0	164	MMN	-1.1642	160	POZ
1	186	deviant	-1.1622	180	POZ
0	98	MMN	-1.1621	90	POZ
0	154	deviant	-1.1589	150	POZ
1	130	deviant	-1.1583	130	POZ
0	162	deviant	-1.158	160	POZ
0	114	standard	-1.1574	110	POZ
0	160	deviant	-1.157	160	POZ
0	104	deviant	-1.1565	100	POZ
1	162	MMN	-1.1564	160	POZ
1	92	deviant	-1.1558	90	POZ
1	152	MMN	-1.1557	150	POZ
0	170	MMN	-1.1551	170	POZ
1	106	deviant	-1.1548	100	POZ
1	114	standard	-1.1547	110	POZ
1	176	MMN	-1.1537	170	POZ
1	164	deviant	-1.1529	160	POZ
1	122	MMN	-1.1524	120	POZ
1	188	deviant	-1.1521	180	POZ
0	118	MMN	-1.1513	110	POZ
0	108	MMN	-1.1508	100	POZ
1	114	MMN	-1.1504	110	POZ
0	142	deviant	-1.1499	140	POZ
1	158	standard	-1.1499	150	POZ
1	152	deviant	-1.1494	150	POZ
0	158	standard	-1.1492	150	POZ
0	190	MMN	-1.1487	190	POZ
0	144	deviant	-1.1485	140	POZ
0	152	deviant	-1.1484	150	POZ
1	150	deviant	-1.1453	150	POZ
1	154	deviant	-1.1444	150	POZ
1	150	deviant	-1.1428	150	POZ
1	190	deviant	-1.142	190	POZ
1	190	deviant	-1.1405	190	POZ
0	128	deviant	-1.1395	120	POZ
0	150	deviant	-1.1386	150	POZ
0	144	deviant	-1.1379	140	POZ
1	182	deviant	-1.1376	180	POZ
0	198	standard	-1.1371	190	POZ
1	166	deviant	-1.1364	160	POZ
0	112	deviant	-1.1357	110	POZ
0	96	standard	-1.1344	90	POZ
1	156	deviant	-1.1328	150	POZ
0	148	deviant	-1.1325	140	POZ
0	162	deviant	-1.1325	160	POZ
0	146	deviant	-1.132	140	POZ
1	152	standard	-1.1315	150	POZ
1	152	MMN	-1.1314	150	POZ
1	194	standard	-1.1306	190	POZ
0	162	MMN	-1.128	160	POZ
0	164	deviant	-1.1277	160	POZ
1	98	MMN	-1.1271	90	POZ
1	178	deviant	-1.1267	170	POZ
0	134	standard	-1.1266	130	POZ
0	112	standard	-1.1258	110	POZ
0	196	standard	-1.1251	190	POZ
1	192	deviant	-1.1248	190	POZ
1	120	standard	-1.1242	120	POZ
1	138	standard	-1.1241	130	POZ
1	188	deviant	-1.1214	180	POZ
1	142	standard	-1.1206	140	POZ
1	148	deviant	-1.1205	140	POZ
1	158	deviant	-1.1198	150	POZ
0	130	deviant	-1.1191	130	POZ
0	100	deviant	-1.1181	100	POZ
1	164	deviant	-1.1169	160	POZ
1	96	MMN	-1.113	90	POZ
0	172	MMN	-1.111	170	POZ
1	178	MMN	-1.1109	170	POZ
1	160	deviant	-1.1104	160	POZ
0	160	standard	-1.1099	160	POZ
1	118	standard	-1.1096	110	POZ
1	194	deviant	-1.1091	190	POZ
0	120	MMN	-1.1087	120	POZ
1	162	deviant	-1.1085	160	POZ
0	110	MMN	-1.1065	110	POZ
1	102	deviant	-1.1059	100	POZ
0	152	MMN	-1.1046	150	POZ
0	182	standard	-1.1041	180	POZ
0	106	deviant	-1.1033	100	POZ
0	150	deviant	-1.1029	150	POZ
1	124	MMN	-1.1028	120	POZ
0	194	standard	-1.1021	190	POZ
1	130	deviant	-1.1012	130	POZ
1	162	deviant	-1.0995	160	POZ
1	122	standard	-1.0992	120	POZ
1	108	deviant	-1.0976	100	POZ
1	190	MMN	-1.0962	190	POZ
0	150	standard	-1.096	150	POZ
1	136	standard	-1.0957	130	POZ
0	110	deviant	-1.0955	110	POZ
1	178	MMN	-1.0927	170	POZ
1	90	standard	-1.0917	90	POZ
0	164	deviant	-1.0911	160	POZ
1	184	deviant	-1.0911	180	POZ
1	160	MMN	-1.0875	160	POZ
1	196	deviant	-1.0856	190	POZ
1	176	MMN	-1.0853	170	POZ
1	180	MMN	-1.0845	180	POZ
0	130	deviant	-1.0839	130	POZ
1	128	deviant	-1.0821	120	POZ
0	110	standard	-1.0815	110	POZ
0	168	standard	-1.0814	160	POZ
1	146	deviant	-1.0797	140	POZ
1	140	standard	-1.0784	140	POZ
0	160	MMN	-1.0778	160	POZ
0	136	standard	-1.0774	130	POZ
1	124	deviant	-1.0762	120	POZ
0	128	standard	-1.0761	120	POZ
0	110	standard	-1.0748	110	POZ
1	198	standard	-1.0733	190	POZ
1	156	standard	-1.0718	150	POZ
1	162	MMN	-1.0706	160	POZ
0	192	standard	-1.0688	190	POZ
0	122	MMN	-1.0668	120	POZ
1	90	deviant	-1.0659	90	POZ
0	172	deviant	-1.0647	170	POZ
0	90	deviant	-1.0642	90	POZ
1	174	MMN	-1.0641	170	POZ
1	180	MMN	-1.0633	180	POZ
0	162	standard	-1.0612	160	POZ
0	150	deviant	-1.0609	150	POZ
0	98	standard	-1.0608	90	POZ
1	182	MMN	-1.0607	180	POZ
1	144	standard	-1.0605	140	POZ
1	116	standard	-1.0592	110	POZ
1	154	MMN	-1.0588	150	POZ
0	106	MMN	-1.0586	100	POZ
1	198	deviant	-1.0572	190	POZ
1	124	MMN	-1.0553	120	POZ
1	112	standard	-1.0545	110	POZ
1	122	standard	-1.0525	120	POZ
1	154	standard	-1.0523	150	POZ
0	94	standard	-1.0516	90	POZ
0	164	deviant	-1.0507	160	POZ
0	174	MMN	-1.05	170	POZ
1	174	deviant	-1.0493	170	POZ
1	98	MMN	-1.0482	90	POZ
1	192	deviant	-1.0452	190	POZ
1	138	standard	-1.0447	130	POZ
1	160	deviant	-1.0424	160	POZ
1	104	deviant	-1.0412	100	POZ
0	108	deviant	-1.04	100	POZ
0	154	MMN	-1.0396	150	POZ
1	122	deviant	-1.0382	120	POZ
1	124	standard	-1.0347	120	POZ
1	174	standard	-1.0332	170	POZ
1	172	MMN	-1.0326	170	POZ
1	186	deviant	-1.0321	180	POZ
0	166	deviant	-1.0313	160	POZ
1	154	MMN	-1.0308	150	POZ
1	112	MMN	-1.0294	110	POZ
1	114	standard	-1.0293	110	POZ
0	124	MMN	-1.0289	120	POZ
0	142	standard	-1.0288	140	POZ
1	120	deviant	-1.0285	120	POZ
1	190	deviant	-1.0283	190	POZ
1	176	standard	-1.0277	170	POZ
0	186	deviant	-1.0272	180	POZ
0	190	standard	-1.0271	190	POZ
1	146	standard	-1.0267	140	POZ
1	172	standard	-1.0253	170	POZ
0	122	standard	-1.0244	120	POZ
0	126	deviant	-1.024	120	POZ
1	184	MMN	-1.0227	180	POZ
0	96	MMN	-1.0225	90	POZ
1	182	MMN	-1.0212	180	POZ
0	138	standard	-1.021	130	POZ
0	164	standard	-1.0207	160	POZ
1	192	MMN	-1.0197	190	POZ
1	144	deviant	-1.0193	140	POZ
0	108	standard	-1.019	100	POZ
0	104	deviant	-1.0188	100	POZ
0	158	MMN	-1.0184	150	POZ
0	120	standard	-1.018	120	POZ
1	122	MMN	-1.016	120	POZ
1	180	deviant	-1.0157	180	POZ
0	124	standard	-1.0147	120	POZ
1	198	deviant	-1.014	190	POZ
1	178	standard	-1.0084	170	POZ
1	196	standard	-1.006	190	POZ
1	172	MMN	-1.0048	170	POZ
0	152	deviant	-1.0047	150	POZ
1	170	standard	-1.0028	170	POZ
1	104	deviant	-1.0019	100	POZ
0	166	deviant	-1.0007	160	POZ
1	134	standard	-0.9989	130	POZ
0	156	MMN	-0.998	150	POZ
1	158	MMN	-0.9979	150	POZ
1	136	standard	-0.9965	130	POZ
0	188	MMN	-0.9962	180	POZ
1	156	MMN	-0.996	150	POZ
1	138	standard	-0.9959	130	POZ
0	126	MMN	-0.9958	120	POZ
1	170	MMN	-0.9957	170	POZ
0	118	standard	-0.9954	110	POZ
1	110	deviant	-0.9941	110	POZ
1	134	standard	-0.9917	130	POZ
1	154	standard	-0.9915	150	POZ
0	102	deviant	-0.9903	100	POZ
1	114	standard	-0.9901	110	POZ
0	126	standard	-0.9896	120	POZ
1	140	standard	-0.989	140	POZ
1	126	deviant	-0.9871	120	POZ
1	148	standard	-0.9868	140	POZ
1	154	deviant	-0.9865	150	POZ
0	166	standard	-0.9826	160	POZ
1	184	MMN	-0.9818	180	POZ
0	170	standard	-0.9808	170	POZ
0	188	standard	-0.9799	180	POZ
1	132	standard	-0.9789	130	POZ
0	128	deviant	-0.9787	120	POZ
1	198	MMN	-0.9786	190	POZ
1	114	standard	-0.9781	110	POZ
1	142	standard	-0.9777	140	POZ
1	124	deviant	-0.9771	120	POZ
0	150	MMN	-0.9768	150	POZ
0	164	MMN	-0.9768	160	POZ
0	148	MMN	-0.9767	140	POZ
0	158	MMN	-0.9767	150	POZ
1	158	deviant	-0.9767	150	POZ
0	176	MMN	-0.9767	170	POZ
0	98	deviant	-0.9766	90	POZ
1	152	deviant	-0.9766	150	POZ
1	156	standard	-0.9763	150	POZ
0	166	MMN	-0.9758	160	POZ
1	152	deviant	-0.9755	150	POZ
1	186	MMN	-0.9743	180	POZ
1	168	standard	-0.9741	160	POZ
0	162	MMN	-0.973	160	POZ
1	180	standard	-0.9726	180	POZ
0	160	MMN	-0.9705	160	POZ
1	156	deviant	-0.97	150	POZ
0	146	MMN	-0.9699	140	POZ
0	152	MMN	-0.9677	150	POZ
0	92	standard	-0.9675	90	POZ
0	128	MMN	-0.966	120	POZ
1	106	deviant	-0.9657	100	POZ
1	178	deviant	-0.9657	170	POZ
0	130	standard	-0.9653	130	POZ
0	168	MMN	-0.9651	160	POZ
0	106	deviant	-0.9644	100	POZ
0	198	MMN	-0.9637	190	POZ
1	144	standard	-0.962	140	POZ
1	194	MMN	-0.9605	190	POZ
1	142	standard	-0.9595	140	POZ
1	186	MMN	-0.9594	180	POZ
0	132	deviant	-0.9591	130	POZ
1	130	standard	-0.9591	130	POZ
0	144	MMN	-0.9589	140	POZ
1	168	MMN	-0.9589	160	POZ
1	150	deviant	-0.9583	150	POZ
0	116	standard	-0.9575	110	POZ
0	140	standard	-0.9564	140	POZ
1	122	deviant	-0.9559	120	POZ
0	156	MMN	-0.9557	150	POZ
1	96	MMN	-0.9549	90	POZ
1	110	standard	-0.9547	110	POZ
1	180	deviant	-0.9539	180	POZ
1	188	deviant	-0.9538	180	POZ
0	168	deviant	-0.9531	160	POZ
1	178	MMN	-0.9509	170	POZ
0	128	standard	-0.9505	120	POZ
1	180	MMN	-0.9505	180	POZ
1	176	deviant	-0.9502	170	POZ
0	112	standard	-0.9499	110	POZ
0	156	deviant	-0.9494	150	POZ
1	128	deviant	-0.949	120	POZ
0	154	MMN	-0.948	150	POZ
1	158	MMN	-0.9473	150	POZ
0	142	MMN	-0.9468	140	POZ
0	102	deviant	-0.944	100	POZ
1	150	standard	-0.9437	150	POZ
1	112	deviant	-0.9436	110	POZ
1	146	standard	-0.9427	140	POZ
0	170	MMN	-0.9424	170	POZ
1	186	standard	-0.9414	180	POZ
1	160	MMN	-0.9413	160	POZ
0	196	MMN	-0.9413	190	POZ
1	188	MMN	-0.941	180	POZ
0	168	standard	-0.9409	160	POZ
1	142	deviant	-0.9398	140	POZ
1	126	MMN	-0.9395	120	POZ
0	102	MMN	-0.9381	100	POZ
1	158	deviant	-0.9381	150	POZ
0	166	deviant	-0.938	160	POZ
1	182	MMN	-0.9379	180	POZ
0	130	MMN	-0.9363	130	POZ
0	140	MMN	-0.9361	140	POZ
1	176	MMN	-0.9358	170	POZ
1	196	MMN	-0.9353	190	POZ
0	106	standard	-0.9343	100	POZ
0	96	standard	-0.934	90	POZ
1	166	standard	-0.9334	160	POZ
1	126	standard	-0.9324	120	POZ
1	170	MMN	-0.9321	170	POZ
1	192	MMN	-0.932	190	POZ
1	128	standard	-0.931	120	POZ
1	194	MMN	-0.9308	190	POZ
1	190	MMN	-0.9307	190	POZ
0	186	standard	-0.9305	180	POZ
0	190	deviant	-0.9302	190	POZ
1	192	deviant	-0.929	190	POZ
0	138	MMN	-0.9283	130	POZ
1	194	deviant	-0.9282	190	POZ
1	166	MMN	-0.928	160	POZ
1	196	MMN	-0.9279	190	POZ
0	152	deviant	-0.9273	150	POZ
1	182	standard	-0.9272	180	POZ
0	104	MMN	-0.9262	100	POZ
1	168	MMN	-0.9258	160	POZ
1	100	MMN	-0.9251	100	POZ
0	130	MMN	-0.9248	130	POZ
0	132	MMN	-0.9246	130	POZ
1	148	deviant	-0.9246	140	POZ
0	136	MMN	-0.9243	130	POZ
0	134	MMN	-0.9236	130	POZ
0	128	MMN	-0.9215	120	POZ
0	102	deviant	-0.9209	100	POZ
1	196	MMN	-0.9206	190	POZ
1	188	standard	-0.9199	180	POZ
1	188	MMN	-0.9199	180	POZ
1	198	MMN	-0.9198	190	POZ
1	148	standard	-0.9196	140	POZ
0	100	MMN	-0.9192	100	POZ
0	104	MMN	-0.919	100	POZ
1	184	MMN	-0.9184	180	POZ
1	182	deviant	-0.9182	180	POZ
0	194	MMN	-0.9178	190	POZ
0	104	deviant	-0.9177	100	POZ
0	156	MMN	-0.9175	150	POZ
1	172	MMN	-0.9164	170	POZ
1	160	MMN	-0.916	160	POZ
1	90	MMN	-0.9155	90	POZ
1	152	standard	-0.9149	150	POZ
1	120	MMN	-0.9147	120	POZ
0	174	deviant	-0.9147	170	POZ
0	184	standard	-0.9135	180	POZ
1	156	deviant	-0.9123	150	POZ
0	126	MMN	-0.9115	120	POZ
0	172	MMN	-0.9082	170	POZ
1	152	standard	-0.9081	150	POZ
1	164	MMN	-0.9079	160	POZ
0	154	deviant	-0.9073	150	POZ
1	126	MMN	-0.9072	120	POZ
1	174	deviant	-0.9068	170	POZ
0	114	standard	-0.9059	110	POZ
1	158	standard	-0.9043	150	POZ
0	156	standard	-0.9035	150	POZ
1	174	MMN	-0.9035	170	POZ
1	162	MMN	-0.903	160	POZ
0	124	deviant	-0.9025	120	POZ
0	132	MMN	-0.9025	130	POZ
1	194	MMN	-0.9019	190	POZ
1	166	MMN	-0.8999	160	POZ
1	136	standard	-0.8998	130	POZ
0	130	standard	-0.8997	130	POZ
0	136	MMN	-0.8985	130	POZ
1	198	MMN	-0.898	190	POZ
1	186	MMN	-0.8977	180	POZ
0	100	deviant	-0.8967	100	POZ
1	160	deviant	-0.8961	160	POZ
0	178	MMN	-0.8961	170	POZ
0	192	MMN	-0.8957	190	POZ
1	126	standard	-0.8956	120	POZ
0	154	MMN	-0.8951	150	POZ
1	108	deviant	-0.8949	100	POZ
1	156	MMN	-0.8933	150	POZ
1	150	standard	-0.8929	150	POZ
1	126	MMN	-0.8928	120	POZ
0	124	MMN	-0.8924	120	POZ
1	156	MMN	-0.8924	150	POZ
1	184	standard	-0.89	180	POZ
1	182	deviant	-0.8899	180	POZ
0	170	standard	-0.8895	170	POZ
1	130	MMN	-0.8893	130	POZ
1	164	standard	-0.888	160	POZ
0	106	deviant	-0.8861	100	POZ
0	90	standard	-0.8852	90	POZ
1	128	MMN	-0.885	120	POZ
0	94	MMN	-0.8848	90	POZ
0	142	standard	-0.883	140	POZ
0	116	standard	-0.8826	110	POZ
1	198	standard	-0.8826	190	POZ
0	184	standard	-0.8824	180	POZ
0	100	deviant	-0.8822	100	POZ
1	124	MMN	-0.8816	120	POZ
1	188	MMN	-0.8816	180	POZ
1	192	MMN	-0.8815	190	POZ
0	186	MMN	-0.8813	180	POZ
1	128	MMN	-0.8805	120	POZ
1	146	deviant	-0.8803	140	POZ
0	114	standard	-0.8794	110	POZ
1	174	MMN	-0.8781	170	POZ
1	122	deviant	-0.878	120	POZ
0	158	MMN	-0.8773	150	POZ
0	190	MMN	-0.8771	190	POZ
1	154	standard	-0.8764	150	POZ
0	168	deviant	-0.8763	160	POZ
1	190	MMN	-0.8752	190	POZ
1	120	deviant	-0.8746	120	POZ
1	112	standard	-0.8745	110	POZ
1	120	deviant	-0.872	120	POZ
1	124	standard	-0.872	120	POZ
0	118	standard	-0.8713	110	POZ
0	126	deviant	-0.8712	120	POZ
1	184	standard	-0.871	180	POZ
1	124	deviant	-0.8709	120	POZ
1	124	deviant	-0.8702	120	POZ
1	112	standard	-0.8698	110	POZ
0	156	deviant	-0.8691	150	POZ
0	138	MMN	-0.8665	130	POZ
0	174	MMN	-0.8661	170	POZ
1	190	deviant	-0.8658	190	POZ
0	98	MMN	-0.8657	90	POZ
1	122	deviant	-0.8653	120	POZ
0	134	MMN	-0.865	130	POZ
1	190	MMN	-0.865	190	POZ
0	104	deviant	-0.8645	100	POZ
1	184	deviant	-0.8643	180	POZ
0	172	standard	-0.864	170	POZ
0	94	MMN	-0.8634	90	POZ
0	188	MMN	-0.8632	180	POZ
0	122	MMN	-0.8625	120	POZ
0	176	MMN	-0.8623	170	POZ
1	152	standard	-0.8616	150	POZ
0	178	MMN	-0.8615	170	POZ
0	106	MMN	-0.8605	100	POZ
1	110	MMN	-0.8605	110	POZ
0	134	MMN	-0.8602	130	POZ
1	164	MMN	-0.8587	160	POZ
0	180	MMN	-0.8578	180	POZ
0	170	deviant	-0.8574	170	POZ
0	112	standard	-0.8573	110	POZ
0	174	MMN	-0.8573	170	POZ
1	172	standard	-0.8564	170	POZ
1	108	standard	-0.8558	100	POZ
1	152	MMN	-0.8553	150	POZ
0	186	MMN	-0.8551	180	POZ
1	172	MMN	-0.8545	170	POZ
0	144	standard	-0.854	140	POZ
0	182	MMN	-0.8539	180	POZ
1	122	MMN	-0.8531	120	POZ
1	124	standard	-0.8526	120	POZ
1	156	standard	-0.8526	150	POZ
0	184	MMN	-0.8523	180	POZ
1	126	deviant	-0.852	120	POZ
1	174	standard	-0.8519	170	POZ
0	120	standard	-0.8508	120	POZ
1	150	MMN	-0.8498	150	POZ
1	142	MMN	-0.8478	140	POZ
1	124	MMN	-0.8472	120	POZ
0	132	standard	-0.847	130	POZ
1	130	MMN	-0.847	130	POZ
0	150	deviant	-0.847	150	POZ
0	98	deviant	-0.8463	90	POZ
0	130	MMN	-0.8458	130	POZ
0	146	MMN	-0.8457	140	POZ
1	114	deviant	-0.8452	110	POZ
1	140	MMN	-0.8451	140	POZ
1	118	deviant	-0.845	110	POZ
0	114	standard	-0.8446	110	POZ
1	132	standard	-0.8445	130	POZ
0	172	MMN	-0.844	170	POZ
1	140	deviant	-0.8437	140	POZ
0	112	standard	-0.8431	110	POZ
1	102	deviant	-0.842	100	POZ
1	162	standard	-0.8419	160	POZ
0	152	MMN	-0.8413	150	POZ
0	148	MMN	-0.841	140	POZ
0	96	deviant	-0.8402	90	POZ
1	144	deviant	-0.8399	140	POZ
0	90	MMN	-0.8398	90	POZ
0	158	deviant	-0.8398	150	POZ
0	132	standard	-0.8397	130	POZ
0	182	standard	-0.839	180	POZ
0	128	MMN	-0.8386	120	POZ
0	112	MMN	-0.8379	110	POZ
1	162	deviant	-0.8378	160	POZ
1	172	deviant	-0.8377	170	POZ
1	132	MMN	-0.8371	130	POZ
0	154	deviant	-0.8369	150	POZ
0	98	deviant	-0.8351	90	POZ
1	154	deviant	-0.835	150	POZ
0	132	MMN	-0.8349	130	POZ
0	144	MMN	-0.8337	140	POZ
1	160	standard	-0.8335	160	POZ
1	176	standard	-0.8335	170	POZ
1	122	MMN	-0.8323	120	POZ
1	124	deviant	-0.8322	120	POZ
1	140	deviant	-0.8322	140	POZ
1	170	standard	-0.8315	170	POZ
1	194	deviant	-0.8307	190	POZ
1	190	standard	-0.83	190	POZ
1	170	deviant	-0.8297	170	POZ
0	160	MMN	-0.8294	160	POZ
1	110	deviant	-0.8287	110	POZ
0	146	deviant	-0.8273	140	POZ
1	138	deviant	-0.827	130	POZ
1	138	deviant	-0.827	130	POZ
0	122	standard	-0.8265	120	POZ
1	154	standard	-0.8255	150	POZ
1	154	deviant	-0.8253	150	POZ
0	108	deviant	-0.825	100	POZ
0	104	standard	-0.8249	100	POZ
0	172	standard	-0.8236	170	POZ
0	176	MMN	-0.8226	170	POZ
0	168	deviant	-0.8225	160	POZ
1	140	deviant	-0.8218	140	POZ
1	158	standard	-0.8215	150	POZ
0	120	MMN	-0.8214	120	POZ
1	144	MMN	-0.8213	140	POZ
1	150	standard	-0.821	150	POZ
0	150	MMN	-0.8206	150	POZ
0	170	MMN	-0.8206	170	POZ
1	176	MMN	-0.8188	170	POZ
0	126	MMN	-0.8185	120	POZ
1	128	deviant	-0.8184	120	POZ
1	192	MMN	-0.8148	190	POZ
0	180	MMN	-0.8144	180	POZ
1	138	MMN	-0.8137	130	POZ
0	156	deviant	-0.8136	150	POZ
0	110	standard	-0.8135	110	POZ
1	116	deviant	-0.8129	110	POZ
1	118	deviant	-0.8126	110	POZ
1	158	MMN	-0.8095	150	POZ
1	138	MMN	-0.8094	130	POZ
1	186	standard	-0.8092	180	POZ
0	176	MMN	-0.809	170	POZ
1	162	MMN	-0.8079	160	POZ
1	156	MMN	-0.8074	150	POZ
0	94	standard	-0.8069	90	POZ
1	120	MMN	-0.8062	120	POZ
0	184	MMN	-0.8062	180	POZ
1	148	MMN	-0.8061	140	POZ
0	136	MMN	-0.8055	130	POZ
0	142	MMN	-0.8053	140	POZ
1	140	MMN	-0.8048	140	POZ
1	178	standard	-0.8043	170	POZ
1	136	deviant	-0.8032	130	POZ
0	124	standard	-0.8031	120	POZ
0	174	MMN	-0.803	170	POZ
0	180	standard	-0.8029	180	POZ
1	142	deviant	-0.8027	140	POZ
0	96	deviant	-0.8025	90	POZ
0	134	MMN	-0.8022	130	POZ
1	122	standard	-0.8021	120	POZ
0	146	deviant	-0.8019	140	POZ
0	144	standard	-0.8004	140	POZ
0	134	deviant	-0.8003	130	POZ
1	136	MMN	-0.7998	130	POZ
1	168	deviant	-0.7997	160	POZ
1	186	deviant	-0.7993	180	POZ
0	150	MMN	-0.7978	150	POZ
1	154	MMN	-0.7974	150	POZ
1	142	deviant	-0.7973	140	POZ
1	118	MMN	-0.7971	110	POZ
1	172	deviant	-0.7967	170	POZ
1	160	standard	-0.7944	160	POZ
1	128	standard	-0.7943	120	POZ
1	196	deviant	-0.794	190	POZ
1	126	deviant	-0.7938	120	POZ
1	146	MMN	-0.793	140	POZ
0	128	standard	-0.7924	120	POZ
1	116	deviant	-0.7922	110	POZ
1	132	MMN	-0.7921	130	POZ
1	170	MMN	-0.7921	170	POZ
0	126	standard	-0.7919	120	POZ
0	124	MMN	-0.7911	120	POZ
1	170	MMN	-0.7904	170	POZ
1	130	deviant	-0.7876	130	POZ
0	114	standard	-0.7874	110	POZ
1	168	standard	-0.7874	160	POZ
0	152	MMN	-0.7859	150	POZ
0	168	MMN	-0.7859	160	POZ
1	136	deviant	-0.7857	130	POZ
0	178	MMN	-0.7856	170	POZ
1	142	deviant	-0.7848	140	POZ
1	192	deviant	-0.7846	190	POZ
0	126	standard	-0.7844	120	POZ
0	154	deviant	-0.7837	150	POZ
1	156	standard	-0.7835	150	POZ
0	130	standard	-0.7833	130	POZ
0	124	standard	-0.7832	120	POZ
0	96	MMN	-0.7826	90	POZ
0	94	deviant	-0.782	90	POZ
1	134	MMN	-0.7816	130	POZ
1	164	deviant	-0.7815	160	POZ
0	116	standard	-0.7809	110	POZ
0	100	deviant	-0.7806	100	POZ
0	122	deviant	-0.7803	120	POZ
1	142	MMN	-0.7783	140	POZ
0	112	standard	-0.7781	110	POZ
1	160	standard	-0.7779	160	POZ
1	154	MMN	-0.7771	150	POZ
0	162	MMN	-0.7771	160	POZ
0	178	standard	-0.7761	170	POZ
1	144	standard	-0.7747	140	POZ
1	194	MMN	-0.7746	190	POZ
1	112	deviant	-0.7742	110	POZ
0	132	MMN	-0.7741	130	POZ
0	134	standard	-0.7734	130	POZ
0	178	MMN	-0.7734	170	POZ
0	128	standard	-0.7723	120	POZ
1	136	MMN	-0.7723	130	POZ
1	162	standard	-0.7722	160	POZ
1	146	MMN	-0.772	140	POZ
0	110	standard	-0.7717	110	POZ
0	96	deviant	-0.771	90	POZ
0	118	MMN	-0.7701	110	POZ
1	134	standard	-0.77	130	POZ
0	92	deviant	-0.7698	90	POZ
0	182	MMN	-0.769	180	POZ
0	140	MMN	-0.7689	140	POZ
1	182	standard	-0.7689	180	POZ
0	122	standard	-0.7679	120	POZ
0	134	standard	-0.7672	130	POZ
0	130	standard	-0.7668	130	POZ
0	132	standard	-0.7663	130	POZ
1	152	deviant	-0.7663	150	POZ
0	148	MMN	-0.766	140	POZ
1	102	MMN	-0.7655	100	POZ
0	136	standard	-0.7651	130	POZ
0	180	MMN	-0.7648	180	POZ
1	94	MMN	-0.7647	90	POZ
0	124	deviant	-0.7638	120	POZ
0	132	standard	-0.7636	130	POZ
1	180	standard	-0.7634	180	POZ
0	108	MMN	-0.7628	100	POZ
0	116	standard	-0.7627	110	POZ
0	92	MMN	-0.7617	90	POZ
0	140	MMN	-0.7616	140	POZ
0	122	MMN	-0.7615	120	POZ
1	140	deviant	-0.7615	140	POZ
0	118	standard	-0.761	110	POZ
0	90	deviant	-0.7606	90	POZ
1	134	MMN	-0.7601	130	POZ
0	176	standard	-0.759	170	POZ
0	166	standard	-0.7582	160	POZ
1	132	deviant	-0.7579	130	POZ
0	172	MMN	-0.7579	170	POZ
1	110	standard	-0.7578	110	POZ
0	168	standard	-0.7578	160	POZ
0	170	deviant	-0.7578	170	POZ
1	128	MMN	-0.7573	120	POZ
1	174	deviant	-0.7567	170	POZ
1	122	deviant	-0.7554	120	POZ
0	102	MMN	-0.7553	100	POZ
0	138	standard	-0.7545	130	POZ
1	160	MMN	-0.7544	160	POZ
1	134	deviant	-0.7541	130	POZ
0	170	standard	-0.7538	170	POZ
0	160	deviant	-0.7519	160	POZ
0	110	standard	-0.7516	110	POZ
0	174	standard	-0.7511	170	POZ
0	176	deviant	-0.7511	170	POZ
0	164	standard	-0.751	160	POZ
0	172	standard	-0.7504	170	POZ
1	184	deviant	-0.7503	180	POZ
1	158	standard	-0.7501	150	POZ
1	106	standard	-0.7489	100	POZ
1	170	deviant	-0.7485	170	POZ
1	196	MMN	-0.7484	190	POZ
1	142	MMN	-0.7479	140	POZ
0	120	standard	-0.7473	120	POZ
0	108	standard	-0.747	100	POZ
1	118	MMN	-0.7466	110	POZ
0	172	deviant	-0.7465	170	POZ
0	152	standard	-0.7462	150	POZ
0	146	MMN	-0.7455	140	POZ
0	152	deviant	-0.7452	150	POZ
1	120	standard	-0.7451	120	POZ
0	136	MMN	-0.7449	130	POZ
0	154	standard	-0.7449	150	POZ
1	158	MMN	-0.7449	150	POZ
0	150	standard	-0.7436	150	POZ
1	144	deviant	-0.7435	140	POZ
1	140	MMN	-0.7432	140	POZ
1	138	MMN	-0.743	130	POZ
1	116	standard	-0.7425	110	POZ
1	178	MMN	-0.7415	170	POZ
1	144	MMN	-0.7413	140	POZ
1	196	deviant	-0.7405	190	POZ
1	92	MMN	-0.7404	90	POZ
1	136	MMN	-0.7404	130	POZ
0	174	standard	-0.74	170	POZ
0	166	MMN	-0.7398	160	POZ
0	154	MMN	-0.7397	150	POZ
0	148	standard	-0.7395	140	POZ
1	188	standard	-0.7395	180	POZ
1	166	deviant	-0.7394	160	POZ
1	198	MMN	-0.7384	190	POZ
1	138	deviant	-0.7377	130	POZ
0	156	standard	-0.737	150	POZ
0	182	MMN	-0.7367	180	POZ
0	102	deviant	-0.7366	100	POZ
1	120	MMN	-0.7364	120	POZ
0	138	MMN	-0.7363	130	POZ
0	186	standard	-0.7357	180	POZ
0	146	standard	-0.7354	140	POZ
1	134	deviant	-0.7353	130	POZ
1	138	deviant	-0.7346	130	POZ
0	110	deviant	-0.7344	110	POZ
1	158	standard	-0.7343	150	POZ
0	120	MMN	-0.7342	120	POZ
0	144	MMN	-0.7337	140	POZ
0	162	standard	-0.7329	160	POZ
0	134	standard	-0.7326	130	POZ
0	144	standard	-0.7323	140	POZ
0	174	standard	-0.7322	170	POZ
0	120	standard	-0.7312	120	POZ
1	188	deviant	-0.7311	180	POZ
1	156	deviant	-0.7306	150	POZ
1	136	deviant	-0.7305	130	POZ
0	142	standard	-0.7304	140	POZ
0	140	standard	-0.7304	140	POZ
1	148	standard	-0.7294	140	POZ
0	140	standard	-0.7291	140	POZ
1	122	deviant	-0.7277	120	POZ
0	138	standard	-0.7273	130	POZ
0	142	MMN	-0.7266	140	POZ
0	158	deviant	-0.7251	150	POZ
0	134	standard	-0.7245	130	POZ
1	144	MMN	-0.7243	140	POZ
1	114	deviant	-0.7242	110	POZ
0	164	MMN	-0.7236	160	POZ
0	136	standard	-0.7235	130	POZ
0	118	standard	-0.7231	110	POZ
1	90	MMN	-0.723	90	POZ
1	134	MMN	-0.722	130	POZ
1	168	MMN	-0.7215	160	POZ
1	162	standard	-0.7206	160	POZ
1	114	deviant	-0.7203	110	POZ
0	158	standard	-0.7196	150	POZ
0	140	MMN	-0.7186	140	POZ
1	166	deviant	-0.7181	160	POZ
1	126	standard	-0.7172	120	POZ
0	134	standard	-0.7162	130	POZ
1	110	standard	-0.716	110	POZ
1	144	deviant	-0.7147	140	POZ
1	166	standard	-0.7147	160	POZ
1	164	standard	-0.7138	160	POZ
0	94	deviant	-0.7137	90	POZ
0	150	standard	-0.7128	150	POZ
0	118	MMN	-0.7119	110	POZ
0	116	MMN	-0.7112	110	POZ
0	148	standard	-0.7106	140	POZ
1	134	deviant	-0.7099	130	POZ
1	156	standard	-0.7096	150	POZ
0	146	standard	-0.7085	140	POZ
1	148	MMN	-0.7082	140	POZ
1	154	MMN	-0.7079	150	POZ
0	108	standard	-0.7077	100	POZ
1	92	MMN	-0.7075	90	POZ
0	188	deviant	-0.7073	180	POZ
0	170	deviant	-0.7069	170	POZ
1	164	deviant	-0.7064	160	POZ
0	154	deviant	-0.7057	150	POZ
0	118	standard	-0.7053	110	POZ
1	158	MMN	-0.7047	150	POZ
0	138	MMN	-0.7045	130	POZ
0	132	standard	-0.7039	130	POZ
0	138	MMN	-0.7039	130	POZ
1	120	deviant	-0.7038	120	POZ
0	136	standard	-0.7036	130	POZ
0	152	standard	-0.7029	150	POZ
1	188	deviant	-0.7022	180	POZ
1	156	MMN	-0.7018	150	POZ
1	146	MMN	-0.7015	140	POZ
0	160	standard	-0.7015	160	POZ
0	146	standard	-0.6978	140	POZ
0	180	MMN	-0.6975	180	POZ
1	96	standard	-0.6974	90	POZ
0	116	standard	-0.6966	110	POZ
0	116	MMN	-0.6958	110	POZ
1	190	deviant	-0.6956	190	POZ
0	122	standard	-0.6955	120	POZ
0	108	standard	-0.695	100	POZ
1	132	MMN	-0.6939	130	POZ
1	98	standard	-0.6934	90	POZ
1	186	deviant	-0.6932	180	POZ
0	106	deviant	-0.6924	100	POZ
1	116	deviant	-0.6922	110	POZ
0	92	MMN	-0.6912	90	POZ
0	102	standard	-0.6912	100	POZ
1	150	deviant	-0.6911	150	POZ
0	104	deviant	-0.6907	100	POZ
0	136	standard	-0.6901	130	POZ
0	160	standard	-0.6901	160	POZ
1	124	MMN	-0.69	120	POZ
1	140	MMN	-0.6895	140	POZ
0	92	standard	-0.6894	90	POZ
0	142	standard	-0.6883	140	POZ
1	100	deviant	-0.6879	100	POZ
1	126	MMN	-0.6878	120	POZ
1	156	MMN	-0.6868	150	POZ
1	94	standard	-0.6865	90	POZ
0	130	standard	-0.6853	130	POZ
1	90	MMN	-0.6852	90	POZ
0	156	MMN	-0.6851	150	POZ
0	114	MMN	-0.685	110	POZ
1	132	deviant	-0.6843	130	POZ
1	192	standard	-0.6841	190	POZ
1	116	MMN	-0.6839	110	POZ
1	152	MMN	-0.6838	150	POZ
0	164	MMN	-0.683	160	POZ
1	118	standard	-0.6821	110	POZ
1	158	deviant	-0.682	150	POZ
1	158	MMN	-0.6819	150	POZ
0	94	MMN	-0.681	90	POZ
0	154	standard	-0.6803	150	POZ
0	170	MMN	-0.6793	170	POZ
1	184	deviant	-0.679	180	POZ
1	90	standard	-0.6789	90	POZ
0	146	standard	-0.6787	140	POZ
0	112	MMN	-0.6775	110	POZ
1	160	standard	-0.6774	160	POZ
0	144	standard	-0.677	140	POZ
1	182	standard	-0.6767	180	POZ
1	158	MMN	-0.6766	150	POZ
0	136	MMN	-0.6764	130	POZ
0	94	MMN	-0.6758	90	POZ
0	108	deviant	-0.6754	100	POZ
1	94	MMN	-0.6748	90	POZ
1	160	deviant	-0.6745	160	POZ
1	122	MMN	-0.674	120	POZ
0	166	MMN	-0.6728	160	POZ
0	94	deviant	-0.6722	90	POZ
1	100	standard	-0.6714	100	POZ
0	120	standard	-0.6707	120	POZ
0	102	deviant	-0.6704	100	POZ
0	110	MMN	-0.6695	110	POZ
1	154	standard	-0.6693	150	POZ
1	190	standard	-0.6693	190	POZ
0	114	standard	-0.6691	110	POZ
1	118	deviant	-0.6681	110	POZ
0	184	MMN	-0.6678	180	POZ
1	186	MMN	-0.6673	180	POZ
1	190	deviant	-0.667	190	POZ
1	162	deviant	-0.6666	160	POZ
1	148	MMN	-0.666	140	POZ
1	168	deviant	-0.6659	160	POZ
1	92	standard	-0.6652	90	POZ
1	156	MMN	-0.665	150	POZ
1	198	deviant	-0.6645	190	POZ
1	192	deviant	-0.664	190	POZ
1	184	MMN	-0.6638	180	POZ
1	166	standard	-0.6631	160	POZ
1	164	standard	-0.6629	160	POZ
1	108	MMN	-0.6628	100	POZ
0	138	MMN	-0.6628	130	POZ
1	146	deviant	-0.6623	140	POZ
1	116	MMN	-0.6621	110	POZ
0	120	deviant	-0.6618	120	POZ
1	150	MMN	-0.6618	150	POZ
1	188	MMN	-0.6617	180	POZ
1	128	MMN	-0.6609	120	POZ
0	128	standard	-0.6595	120	POZ
0	106	standard	-0.6591	100	POZ
0	122	deviant	-0.6588	120	POZ
0	124	standard	-0.6582	120	POZ
1	108	MMN	-0.6573	100	POZ
0	108	MMN	-0.6572	100	POZ
1	164	standard	-0.6562	160	POZ
0	154	standard	-0.6558	150	POZ
0	158	standard	-0.6558	150	POZ
1	176	deviant	-0.6558	170	POZ
1	120	deviant	-0.6556	120	POZ
1	138	MMN	-0.6556	130	POZ
0	122	standard	-0.6546	120	POZ
0	140	MMN	-0.6521	140	POZ
1	182	MMN	-0.6516	180	POZ
1	190	MMN	-0.6513	190	POZ
0	142	standard	-0.6512	140	POZ
1	180	MMN	-0.6507	180	POZ
0	124	standard	-0.6505	120	POZ
0	126	standard	-0.6504	120	POZ
1	92	MMN	-0.6496	90	POZ
1	152	MMN	-0.6495	150	POZ
1	166	MMN	-0.6489	160	POZ
1	198	MMN	-0.6489	190	POZ
0	136	deviant	-0.6486	130	POZ
1	182	deviant	-0.6484	180	POZ
0	114	MMN	-0.6483	110	POZ
1	130	standard	-0.6479	130	POZ
1	120	MMN	-0.6478	120	POZ
0	106	standard	-0.6476	100	POZ
1	168	deviant	-0.6469	160	POZ
0	172	deviant	-0.6467	170	POZ
0	162	standard	-0.6463	160	POZ
1	122	deviant	-0.646	120	POZ
0	128	standard	-0.6453	120	POZ
0	156	standard	-0.6451	150	POZ
1	106	MMN	-0.6445	100	POZ
1	136	MMN	-0.6434	130	POZ
1	142	MMN	-0.6424	140	POZ
0	110	deviant	-0.6421	110	POZ
0	160	deviant	-0.642	160	POZ
1	160	MMN	-0.642	160	POZ
1	104	standard	-0.6417	100	POZ
0	112	standard	-0.6417	110	POZ
0	130	MMN	-0.6414	130	POZ
1	150	MMN	-0.6413	150	POZ
1	172	deviant	-0.641	170	POZ
1	198	deviant	-0.6407	190	POZ
0	188	deviant	-0.6406	180	POZ
1	134	MMN	-0.6405	130	POZ
1	154	MMN	-0.6398	150	POZ
1	194	deviant	-0.6392	190	POZ
1	150	MMN	-0.6391	150	POZ
1	110	MMN	-0.6387	110	POZ
0	176	standard	-0.6375	170	POZ
0	106	MMN	-0.6367	100	POZ
0	136	MMN	-0.6365	130	POZ
0	138	standard	-0.6364	130	POZ
1	90	standard	-0.6363	90	POZ
0	198	deviant	-0.6357	190	POZ
1	192	MMN	-0.635	190	POZ
1	124	deviant	-0.6345	120	POZ
1	152	standard	-0.6344	150	POZ
0	156	deviant	-0.6339	150	POZ
0	100	deviant	-0.6334	100	POZ
0	138	standard	-0.6333	130	POZ
1	146	standard	-0.6332	140	POZ
1	124	deviant	-0.6331	120	POZ
1	108	standard	-0.633	100	POZ
1	110	deviant	-0.6325	110	POZ
1	130	MMN	-0.632	130	POZ
1	152	MMN	-0.6318	150	POZ
1	130	standard	-0.6316	130	POZ
0	134	MMN	-0.6315	130	POZ
1	102	standard	-0.6312	100	POZ
1	180	MMN	-0.6301	180	POZ
0	144	deviant	-0.6298	140	POZ
1	104	MMN	-0.6289	100	POZ
0	110	MMN	-0.6285	110	POZ
0	142	deviant	-0.6279	140	POZ
0	168	MMN	-0.6276	160	POZ
1	148	deviant	-0.6274	140	POZ
1	112	deviant	-0.6267	110	POZ
1	132	standard	-0.6263	130	POZ
0	158	MMN	-0.6263	150	POZ
0	126	standard	-0.6262	120	POZ
0	130	standard	-0.6261	130	POZ
1	108	deviant	-0.6254	100	POZ
0	144	standard	-0.6251	140	POZ
1	148	MMN	-0.6247	140	POZ
1	96	MMN	-0.6239	90	POZ
0	140	standard	-0.6238	140	POZ
0	174	deviant	-0.6235	170	POZ
0	126	standard	-0.6234	120	POZ
0	108	deviant	-0.623	100	POZ
0	110	deviant	-0.6224	110	POZ
1	180	deviant	-0.6216	180	POZ
0	146	deviant	-0.6212	140	POZ
0	106	deviant	-0.6204	100	POZ
1	114	MMN	-0.62	110	POZ
1	184	standard	-0.62	180	POZ
1	170	deviant	-0.6199	170	POZ
1	168	standard	-0.6196	160	POZ
0	112	deviant	-0.619	110	POZ
1	194	deviant	-0.6181	190	POZ
1	136	deviant	-0.6176	130	POZ
0	162	MMN	-0.617	160	POZ
1	196	MMN	-0.6166	190	POZ
1	126	deviant	-0.6165	120	POZ
0	106	standard	-0.6161	100	POZ
0	114	MMN	-0.6159	110	POZ
0	110	standard	-0.6153	110	POZ
0	112	deviant	-0.6148	110	POZ
0	104	deviant	-0.6143	100	POZ
0	140	deviant	-0.6142	140	POZ
0	114	deviant	-0.6139	110	POZ
1	116	standard	-0.6139	110	POZ
1	194	MMN	-0.6136	190	POZ
0	142	MMN	-0.6133	140	POZ
1	192	deviant	-0.6128	190	POZ
0	162	deviant	-0.6127	160	POZ
1	162	standard	-0.6123	160	POZ
1	146	deviant	-0.6116	140	POZ
0	186	MMN	-0.6109	180	POZ
0	116	MMN	-0.61	110	POZ
1	94	MMN	-0.6098	90	POZ
0	116	deviant	-0.6079	110	POZ
0	148	standard	-0.6074	140	POZ
1	118	MMN	-0.6059	110	POZ
1	104	MMN	-0.6051	100	POZ
0	104	MMN	-0.6049	100	POZ
1	150	standard	-0.6049	150	POZ
0	96	MMN	-0.6046	90	POZ
0	102	deviant	-0.6046	100	POZ
1	132	deviant	-0.6045	130	POZ
0	148	deviant	-0.6045	140	POZ
1	192	standard	-0.6039	190	POZ
1	130	MMN	-0.6038	130	POZ
0	118	deviant	-0.6022	110	POZ
0	112	MMN	-0.6017	110	POZ
1	144	MMN	-0.6013	140	POZ
0	136	standard	-0.6011	130	POZ
0	92	deviant	-0.6006	90	POZ
0	150	deviant	-0.6003	150	POZ
1	190	MMN	-0.6002	190	POZ
1	186	deviant	-0.5997	180	POZ
1	178	MMN	-0.5995	170	POZ
1	130	deviant	-0.5992	130	POZ
0	132	deviant	-0.5987	130	POZ
0	130	deviant	-0.5986	130	POZ
0	138	standard	-0.5986	130	POZ
0	158	standard	-0.5982	150	POZ
1	178	deviant	-0.5981	170	POZ
0	120	deviant	-0.5977	120	POZ
0	128	deviant	-0.5969	120	POZ
1	112	deviant	-0.5964	110	POZ
1	192	MMN	-0.5964	190	POZ
0	112	deviant	-0.5963	110	POZ
0	156	standard	-0.5963	150	POZ
0	134	deviant	-0.5958	130	POZ
1	118	MMN	-0.5951	110	POZ
0	126	deviant	-0.595	120	POZ
0	122	deviant	-0.5949	120	POZ
0	128	standard	-0.5947	120	POZ
0	124	deviant	-0.5941	120	POZ
0	172	deviant	-0.5937	170	POZ
1	196	MMN	-0.5937	190	POZ
1	136	MMN	-0.5935	130	POZ
1	160	MMN	-0.5927	160	POZ
0	100	deviant	-0.592	100	POZ
1	132	MMN	-0.5916	130	POZ
1	162	standard	-0.5916	160	POZ
1	172	deviant	-0.5913	170	POZ
1	126	deviant	-0.5911	120	POZ
0	108	standard	-0.5906	100	POZ
0	90	standard	-0.5902	90	POZ
0	170	MMN	-0.59	170	POZ
1	128	standard	-0.589	120	POZ
0	138	deviant	-0.589	130	POZ
0	118	MMN	-0.5886	110	POZ
1	128	deviant	-0.5884	120	POZ
0	136	deviant	-0.5883	130	POZ
1	180	standard	-0.5883	180	POZ
0	176	standard	-0.5882	170	POZ
1	130	MMN	-0.5881	130	POZ
1	160	MMN	-0.5881	160	POZ
0	164	standard	-0.587	160	POZ
0	182	MMN	-0.5862	180	POZ
0	112	MMN	-0.5861	110	POZ
1	166	standard	-0.5856	160	POZ
0	124	standard	-0.585	120	POZ
0	114	MMN	-0.5848	110	POZ
1	146	MMN	-0.5847	140	POZ
1	162	MMN	-0.5847	160	POZ
1	170	standard	-0.5847	170	POZ
0	132	standard	-0.5845	130	POZ
0	98	deviant	-0.5832	90	POZ
0	150	deviant	-0.5826	150	POZ
1	112	MMN	-0.5821	110	POZ
1	164	MMN	-0.5819	160	POZ
0	100	deviant	-0.5791	100	POZ
0	178	deviant	-0.5789	170	POZ
1	176	deviant	-0.5789	170	POZ
0	136	standard	-0.5787	130	POZ
1	174	deviant	-0.5786	170	POZ
1	188	MMN	-0.5779	180	POZ
0	188	standard	-0.5771	180	POZ
1	198	MMN	-0.577	190	POZ
0	98	deviant	-0.5769	90	POZ
0	168	MMN	-0.5761	160	POZ
0	146	MMN	-0.5758	140	POZ
1	106	deviant	-0.5752	100	POZ
1	194	MMN	-0.575	190	POZ
0	138	deviant	-0.5749	130	POZ
0	130	standard	-0.5749	130	POZ
1	154	MMN	-0.5749	150	POZ
1	152	MMN	-0.5742	150	POZ
1	194	MMN	-0.5737	190	POZ
0	104	standard	-0.5733	100	POZ
0	148	MMN	-0.5733	140	POZ
1	148	standard	-0.5731	140	POZ
1	104	standard	-0.5729	100	POZ
1	194	deviant	-0.5726	190	POZ
0	140	standard	-0.5725	140	POZ
1	198	MMN	-0.5721	190	POZ
0	144	MMN	-0.5698	140	POZ
1	148	deviant	-0.5692	140	POZ
1	96	MMN	-0.569	90	POZ
0	106	standard	-0.5683	100	POZ
1	94	standard	-0.5682	90	POZ
0	188	MMN	-0.5679	180	POZ
1	120	deviant	-0.5675	120	POZ
0	160	MMN	-0.5671	160	POZ
0	134	standard	-0.567	130	POZ
1	112	MMN	-0.5664	110	POZ
0	132	standard	-0.5655	130	POZ
0	132	MMN	-0.5654	130	POZ
1	108	standard	-0.5651	100	POZ
1	92	MMN	-0.565	90	POZ
0	140	standard	-0.5647	140	POZ
0	110	MMN	-0.5643	110	POZ
1	92	standard	-0.5632	90	POZ
0	150	MMN	-0.5632	150	POZ
0	162	deviant	-0.5627	160	POZ
1	146	deviant	-0.5625	140	POZ
0	172	MMN	-0.5609	170	POZ
0	134	MMN	-0.5607	130	POZ
0	96	deviant	-0.5602	90	POZ
0	102	MMN	-0.5599	100	POZ
1	138	MMN	-0.5599	130	POZ
0	152	deviant	-0.5589	150	POZ
0	120	deviant	-0.5579	120	POZ
1	176	MMN	-0.5578	170	POZ
0	140	MMN	-0.5576	140	POZ
0	120	MMN	-0.5574	120	POZ
0	142	MMN	-0.5556	140	POZ
1	196	deviant	-0.5555	190	POZ
0	142	MMN	-0.555	140	POZ
1	98	MMN	-0.5548	90	POZ
1	132	deviant	-0.5548	130	POZ
0	140	deviant	-0.5548	140	POZ
0	136	deviant	-0.554	130	POZ
1	172	standard	-0.5539	170	POZ
0	104	standard	-0.5536	100	POZ
1	182	standard	-0.5536	180	POZ
1	178	MMN	-0.5533	170	POZ
1	176	MMN	-0.5528	170	POZ
1	134	MMN	-0.5523	130	POZ
0	92	MMN	-0.5519	90	POZ
1	96	standard	-0.5519	90	POZ
1	182	MMN	-0.5516	180	POZ
0	92	deviant	-0.5515	90	POZ
1	168	MMN	-0.5515	160	POZ
1	144	MMN	-0.5513	140	POZ
0	100	MMN	-0.5511	100	POZ
0	118	deviant	-0.5503	110	POZ
1	174	MMN	-0.5503	170	POZ
0	104	standard	-0.5485	100	POZ
1	196	deviant	-0.548	190	POZ
0	152	MMN	-0.5472	150	POZ
1	178	deviant	-0.5469	170	POZ
1	102	MMN	-0.5468	100	POZ
1	180	standard	-0.5467	180	POZ
1	146	standard	-0.5465	140	POZ
0	160	MMN	-0.5441	160	POZ
0	114	deviant	-0.5434	110	POZ
1	98	deviant	-0.5429	90	POZ
0	94	deviant	-0.5426	90	POZ
1	166	deviant	-0.5422	160	POZ
0	174	deviant	-0.5422	170	POZ
1	102	standard	-0.5419	100	POZ
1	130	deviant	-0.5418	130	POZ
1	114	standard	-0.5413	110	POZ
0	160	standard	-0.5412	160	POZ
1	94	deviant	-0.5398	90	POZ
0	146	standard	-0.5394	140	POZ
0	174	MMN	-0.5391	170	POZ
0	190	MMN	-0.5388	190	POZ
1	164	standard	-0.5386	160	POZ
0	98	MMN	-0.5385	90	POZ
0	104	standard	-0.5384	100	POZ
1	198	deviant	-0.5384	190	POZ
1	90	standard	-0.5382	90	POZ
1	146	standard	-0.5372	140	POZ
1	186	MMN	-0.5364	180	POZ
0	122	standard	-0.5363	120	POZ
0	154	deviant	-0.5363	150	POZ
0	100	standard	-0.5359	100	POZ
0	196	deviant	-0.5351	190	POZ
0	140	MMN	-0.5346	140	POZ
1	194	standard	-0.5341	190	POZ
1	98	MMN	-0.5337	90	POZ
1	144	standard	-0.5326	140	POZ
0	98	deviant	-0.532	90	POZ
0	102	standard	-0.5314	100	POZ
1	92	standard	-0.5312	90	POZ
1	186	standard	-0.5312	180	POZ
1	196	MMN	-0.5301	190	POZ
0	110	MMN	-0.53	110	POZ
1	174	standard	-0.5291	170	POZ
1	134	deviant	-0.529	130	POZ
1	164	MMN	-0.5287	160	POZ
0	154	MMN	-0.5282	150	POZ
0	142	deviant	-0.5278	140	POZ
1	110	deviant	-0.5273	110	POZ
1	162	MMN	-0.5273	160	POZ
1	136	MMN	-0.527	130	POZ
1	142	MMN	-0.526	140	POZ
1	160	standard	-0.5256	160	POZ
0	154	standard	-0.5251	150	POZ
0	96	deviant	-0.5249	90	POZ
0	92	deviant	-0.5248	90	POZ
1	116	MMN	-0.5229	110	POZ
0	192	MMN	-0.5223	190	POZ
0	122	MMN	-0.5222	120	POZ
0	176	MMN	-0.5222	170	POZ
1	154	MMN	-0.5218	150	POZ
1	192	MMN	-0.5209	190	POZ
1	114	deviant	-0.5198	110	POZ
1	118	deviant	-0.5196	110	POZ
1	110	MMN	-0.5186	110	POZ
1	150	MMN	-0.5173	150	POZ
[truncated: 4,271 more rows]
