# Supplementary material for: Deviations in effective connectivity explain different hallucination subtypes in Parkinson’s disease psychosis
Source: Nat Ment Health. 2026 Jun 10;4(6):994–1009. doi: 10.1038/s44220-026-00669-7 (PMC13259922; doi:10.1038/s44220-026-00669-7)
Supplement: Supplementary file 6 — Source data. [file 44220_2026_669_MOESM6_ESM.xlsx]

## Sheet: Fig3.E
	B MATRIX
VH	LV1	LV-RV	LPFC-LV	RPFC-RV	RPFC-RIT
1	1.1625	1.603	0.5252	1.0338	1.7527
1	1.5666	0.8446	0.755	0.7326	0.999
1	1.5016	0.3051	0.2429	0.2074	0.3379
1	1.0814	1.112	0.8367	0.6617	0.9561
1	1.2103	1.3264	1.6663	0.6223	2.1713
1	1.1771	0.9512	0.4804	0.6678	0.9222
1	0.9956	3.4685	0.8086	3.0025	0.5646
1	1.0677	1.5333	0.7076	1.0118	1.8286
1	1.0081	1.3637	1.0044	1.3163	1.1316
1	2.4852	0.9646	1.1527	1.0814	1.1254
1	0.7597	1.1625	0.7098	1.1852	0.8997
1	1.9339	0.7098	0.7226	1.2362	0.5546
1	0.8028	1.0177	0.7219	20.9943	0.4108
1	1.064	1.0771	0.6444	0.6603	0.5288
1	0.8361	1.1068	0.475	0.6652	0.2995
1	1.0217	11.8882	2.3518	0.8495	1.1462
1	0.2958	2.2585	0.1799	0.5548	0.3902
1	1.3903	0.8924	0.8528	6.0934	0.3017
1	1.0525	1.0613	0.6496	1.2866	0.4478
1	1.95	0.677	0.6597	0.7442	1.3337
0	0.7038	0.8033	2.984	0.7141	0.5405
0	0.9832	1.2499	1.1275	2.2274	0.6625
0	1.7556	2.4544	0.4721	2.7563	0.9706
0	1.2204	0.956	0.4512	2.5831	0.5278
0	1.1405	0.7256	1.1972	1.2725	1.0267
0	1.0422	8.9191	0.8607	1.2543	1.4866
0	1.1354	0.3962	0.781	1.1375	2.5321
0	1.2038	0.7274	3.392	0.6285	1.0342
0	1.1752	1.1848	1.9122	0.6974	0.9198
0	1.3297	1.2363	1.3824	0.9224	0.5399
0	0.4114	1.2537	3.6264	1.6579	0.8384
0	1.2461	0.9896	0.6671	1.6601	0.6628
0	1.0217	0.5032	0.8419	1.4423	0.9175
0	1.2402	0.8135	1.1894	0.8122	1.6736
0	1.1443	1.0822	1.0797	0.6815	1.1223
0	0.4947	0.7083	2.3009	1.2626	0.7119
0	0.6863	0.5214	2.2069	0.8978	1.1168
0	0.4674	0.2466	0.9862	0.5122	0.8997
