# Supplementary material for: Deviations in effective connectivity explain different hallucination subtypes in Parkinson’s disease psychosis
Source: Nat Ment Health. 2026 Jun 10;4(6):994–1009. doi: 10.1038/s44220-026-00669-7 (PMC13259922; doi:10.1038/s44220-026-00669-7)
Supplement: Supplementary file 7 — Source data. [file 44220_2026_669_MOESM7_ESM.xlsx]

## Sheet: data_source4A
Y	yes	VH_type
yes	1	Complex
yes	1	Complex
yes	1	Complex
no	0	Complex
yes	1	Complex
yes	1	Complex
yes	1	Complex
yes	1	Complex
yes	1	Complex
yes	1	Complex
no	0	Complex
yes	1	Complex
yes	1	Complex
yes	1	Complex
yes	1	Complex
yes	1	Complex
yes	1	Complex
yes	1	Complex
yes	1	Complex
yes	1	Complex
no	0	Pareidolia
yes	1	Pareidolia
yes	1	Pareidolia
no	0	Pareidolia
yes	1	Pareidolia
no	0	Pareidolia
no	0	Pareidolia
yes	1	Pareidolia
no	0	Pareidolia
yes	1	Pareidolia
yes	1	Pareidolia
no	0	Pareidolia
yes	1	Pareidolia
yes	1	Pareidolia
yes	1	Pareidolia
no	0	Pareidolia
yes	1	Pareidolia
yes	1	Pareidolia
yes	1	Pareidolia
yes	1	Pareidolia
yes	1	Passage
no	0	Passage
yes	1	Passage
yes	1	Passage
no	0	Passage
yes	1	Passage
no	0	Passage
no	0	Passage
no	0	Passage
yes	1	Passage
yes	1	Passage
yes	1	Passage
no	0	Passage
no	0	Passage
no	0	Passage
no	0	Passage
no	0	Passage
no	0	Passage
no	0	Passage
no	0	Passage
yes	1	Presence
yes	1	Presence
yes	1	Presence
no	0	Presence
yes	1	Presence
no	0	Presence
no	0	Presence
yes	1	Presence
yes	1	Presence
yes	1	Presence
no	0	Presence
yes	1	Presence
yes	1	Presence
yes	1	Presence
yes	1	Presence
yes	0	Presence
yes	1	Presence
yes	1	Presence
yes	1	Presence
yes	1	Presence
no	0	Simple
no	0	Simple
no	0	Simple
no	0	Simple
no	0	Simple
no	0	Simple
no	0	Simple
no	0	Simple
yes	1	Simple
no	0	Simple
no	0	Simple
no	0	Simple
no	0	Simple
no	0	Simple
no	0	Simple
no	0	Simple
no	0	Simple
yes	1	Simple
yes	1	Simple
no	0	Simple
no	0	Multimodal
no	0	Multimodal
no	0	Multimodal
no	0	Multimodal
yes	1	Multimodal
yes	1	Multimodal
yes	1	Multimodal
yes	1	Multimodal
yes	1	Multimodal
no	0	Multimodal
no	0	Multimodal
yes	1	Multimodal
no	0	Multimodal
yes	1	Multimodal
yes	1	Multimodal
no	0	Multimodal
yes	1	Multimodal
yes	1	Multimodal
no	0	Multimodal
no	0	Multimodal

## Sheet: 4B+S7-8
LV1	LV-LIT	RV-RIT	RV-RPFC	LPFC-LV	RPFC-RV	RPFC-RIT	LV-RV	NEVHI_complex	NEVHI_minor_all	SAPS	N_presence	N_passage	N_pareidolia	Multimodal_scoreA	MoCA	LEDD
1.1625	0.9784	1.3557	0.7072	0.5252	1.0338	1.7527	1.603	1	8	10	3	0	5	0	30	350
1.5666	0.8792	1.324	1.1371	0.755	0.7326	0.999	0.8446	3	5	5	3	0	2	0	24	0
1.5016	9.4351	0.5852	1.951	0.2429	0.2074	0.3379	0.3051	3	9	5	5	0	4	0	25	797
1.0814	1.8121	1.6947	1.9541	0.8367	0.6617	0.9561	1.112	0	4	4	4	0	0	0	30	400
1.2103	0.961	0.1515	0.9187	1.6663	0.6223	2.1713	1.3264	0	1	12	0	1	0	9	24	100
1.1771	0.3268	4.9496	1.2773	0.4804	0.6678	0.9222	0.9512	5	8	16	1	6	1	7	28	200
0.9956	1.4766	0.7692	3.6035	0.8086	3.0025	0.5646	3.4685	2	8	15	8	0	0	3	30	605
1.0677	3.2356	0.74	0.4593	0.7076	1.0118	1.8286	1.5333	1	1	8	1	0	0	3	30	1100
1.0081	0.8885	1.4581	1.4041	1.0044	1.3163	1.1316	1.3637	5	0	14	0	0	0	2	28	87.5
2.4852	0.8855	1.0745	2.3345	1.1527	1.0814	1.1254	0.9646	5	5	1	0	5	0	0	30	325
0.7597	1.1383	4.9699	0.3036	0.7098	1.1852	0.8997	1.1625	0	8	5	4	0	4	0	28	175
1.9339	1.8857	1.1889	0.7274	0.7226	1.2362	0.5546	0.7098	1	0	13	0	0	0	8	28	150
0.8028	1.1066	1.0638	0.9857	0.7219	20.9943	0.4108	1.0177	4	9	14	4	2	3	0	30	408
1.064	0.3357	0.1746	0.7269	0.6444	0.6603	0.5288	1.0771	3	8	13	4	0	4	6	23	445
0.8361	1.2446	1.8469	1.6759	0.475	0.6652	0.2995	1.1068	5	8	5	4	2	2	3	28	780
1.0217	1.1657	2.3472	1.2501	2.3518	0.8495	1.1462	11.8882	3	3	7	1	0	2	0	25	1080
0.2958	0.7844	4.5734	1.1568	0.1799	0.5548	0.3902	2.2585	8	24	23	8	0	16	6	22	500
1.3903	0.914	2.8047	4.7551	0.8528	6.0934	0.3017	0.8924	8	12	18	4	0	8	3	24	635
1.0525	0.5551	1.6637	1.254	0.6496	1.2866	0.4478	1.0613	3	0	5	0	0	0	0	26	800
1.95	0.3583	2.1373	2.2135	0.6597	0.7442	1.3337	0.677	6	9	10	6	0	3	0	30	575

## Sheet: 4C
Y	VH_type
0	Auditory
0	Auditory
0	Auditory
0	Auditory
1	Auditory
1	Auditory
0	Auditory
0	Auditory
0	Auditory
0	Auditory
0	Auditory
1	Auditory
0	Auditory
1	Auditory
1	Auditory
0	Auditory
1	Auditory
0	Auditory
0	Auditory
0	Auditory
0	Voices
0	Voices
0	Voices
0	Voices
0	Voices
0	Voices
0	Voices
0	Voices
0	Voices
0	Voices
0	Voices
1	Voices
0	Voices
1	Voices
0	Voices
0	Voices
1	Voices
1	Voices
0	Voices
0	Voices
0	Somatic
0	Somatic
0	Somatic
0	Somatic
1	Somatic
1	Somatic
1	Somatic
1	Somatic
1	Somatic
0	Somatic
0	Somatic
1	Somatic
0	Somatic
0	Somatic
0	Somatic
0	Somatic
1	Somatic
0	Somatic
0	Somatic
0	Somatic
1	Visual
1	Visual
1	Visual
1	Visual
1	Visual
1	Visual
1	Visual
1	Visual
1	Visual
1	Visual
1	Visual
1	Visual
1	Visual
1	Visual
1	Visual
1	Visual
1	Visual
1	Visual
1	Visual
1	Visual
0	Olfactory
0	Olfactory
0	Olfactory
0	Olfactory
0	Olfactory
0	Olfactory
0	Olfactory
0	Olfactory
1	Olfactory
0	Olfactory
0	Olfactory
0	Olfactory
0	Olfactory
0	Olfactory
0	Olfactory
0	Olfactory
0	Olfactory
0	Olfactory
0	Olfactory
0	Olfactory
