# Supplementary material for: Deviations in effective connectivity explain different hallucination subtypes in Parkinson’s disease psychosis
Source: Nat Ment Health. 2026 Jun 10;4(6):994–1009. doi: 10.1038/s44220-026-00669-7 (PMC13259922; doi:10.1038/s44220-026-00669-7)
Supplement: Supplementary file 8 — Source data. [file 44220_2026_669_MOESM8_ESM.xlsx]

## Sheet: Figure5B-5ht2a-outlierfree
region-labels-aparc	5-ht2a	MMN_VH-noVHdiff
10	8.45485	0.000501889
11	8.12907	0
12	24.4392	4.81e-05
13	9.1478	0
17	21.0762	8.98e-05
18	20.3082	0.000256002
28	2.29256	0.00048114
49	7.90265	0.000325282
50	6.26327	0
51	21.4731	5.24e-05
52	10.1999	0
53	19.9824	3.17e-05
54	21.7179	0.000124828
58	21.8633	8.74e-05
60	2.4437	0.000373681
1000	28.9069	0.00621991
1001	76.0176	0.00413002
1002	54.4189	-3.58e-07
1003	59.7613	-0.000132027
1005	68.9611	0.0109044
1006	50.4769	0.00613235
1007	67.0867	0.00388664
1008	67.707	0.00232904
1009	72.171	0.00920967
1010	60.3746	0.0003327
1011	60.2919	0.00874112
1012	60.1364	0.00141242
1013	64.6738	0.0055985
1014	67.2716	0.000480958
1015	71.4287	0.00505479
1016	50.9491	-0.000901205
1017	37.7414	0.00614632
1018	66.6291	0.00237024
1019	71.4911	0.00581097
1021	68.2141	-3.6e-06
1022	50.3071	0.0117352
1023	59.8112	0.000713294
1024	47.6082	0.00691802
1025	62.8329	0.000159062
1026	61.7045	2.06e-06
1027	72.7706	0.0243737
1029	53.9015	0.00620997
1030	65.3094	0.00362993
1031	67.9349	0.00139983
1032	61.4032	0.0150293
1033	57.5752	0.00899718
1034	67.3339	0.000560322
1035	62.7711	0.00964115
2000	27.9297	0.00345754
2002	60.1628	0.00222826
2003	60.8741	-2.95e-05
2004	27.6424	0.00280741
2005	68.258	0.0153327
2006	50.0883	0.000810644
2007	68.2997	-0.000244277
2008	72.0129	0.00291962
2009	72.7246	-0.00409354
2010	61.2344	0.000445123
2012	57.0054	0.00664614
2014	66.9383	0.00182533
2015	70.1946	0.00733866
2016	48.4143	-0.0021115
2017	39.2275	0.0122978
2018	64.8086	-0.00338198
2021	71.1023	0.00683323
2022	49.387	0.0195387
2023	59.1011	0.000156837
2024	48.2197	0.0118079
2025	63.3018	0.00203899
2027	71.6172	0.0141893
2028	59.1839	0.0011621
2029	54.1281	0.0107475
2030	66.7109	0.00730349
2031	68.3244	-0.000721784
2033	59.7157	0.00635241
2034	64.4063	7.39e-05
2035	61.0154	0.0111954

## Sheet: Figure5B-vacht-outlierfree
Region	labels	vacht18	MMN
1	10	24.4146	0.000501889
4	13	26.9793	0
5	17	16.5253	8.98e-05
6	18	21.2272	0.000256002
7	28	16.675	0.00048114
8	49	23.3206	0.000325282
11	52	33.0606	0
12	53	16.6069	3.17e-05
13	54	20.4767	0.000124828
15	60	15.9697	0.000373681
16	1000	17.3198	0.00621991
17	1001	12.0316	0.00413002
18	1002	17.0088	-3.58e-07
19	1003	11.4644	-0.000132027
21	1005	9.91966	0.0109044
22	1006	11.9874	0.00613235
23	1007	10.2107	0.00388664
24	1008	10.9342	0.00232904
25	1009	10.1766	0.00920967
26	1010	12.0632	0.0003327
27	1011	10.2425	0.00874112
28	1012	11.5839	0.00141242
29	1013	9.79462	0.0055985
30	1014	11.6887	0.000480958
31	1015	11.2997	0.00505479
32	1016	10.4384	-0.000901205
33	1017	14.4426	0.00614632
34	1018	13.2938	0.00237024
35	1019	12.2283	0.00581097
37	1021	10.0215	-3.6e-06
38	1022	13.0139	0.0117352
39	1023	16.6762	0.000713294
40	1024	14.1225	0.00691802
41	1025	11.456	0.000159062
42	1026	13.1758	2.06e-06
45	1029	10.2173	0.00620997
46	1030	12.9393	0.00362993
47	1031	12.0253	0.00139983
48	1032	11.4702	0.0150293
49	1033	10.7388	0.00899718
50	1034	16.9746	0.000560322
51	1035	16.0294	0.00964115
52	2000	16.0716	0.00345754
54	2002	16.2689	0.00222826
55	2003	10.8919	-2.95e-05
56	2004	10.6984	0.00280741
57	2005	10.1513	0.0153327
58	2006	11.4941	0.000810644
59	2007	9.98605	-0.000244277
60	2008	10.6683	0.00291962
61	2009	10.404	-0.00409354
62	2010	11.7902	0.000445123
64	2012	12.1816	0.00664614
66	2014	11.8361	0.00182533
67	2015	11.2514	0.00733866
68	2016	10.2675	-0.0021115
69	2017	14.4593	0.0122978
70	2018	12.7954	-0.00338198
73	2021	10.0139	0.00683323
74	2022	12.7143	0.0195387
75	2023	16.3175	0.000156837
76	2024	13.7915	0.0118079
77	2025	11.2591	0.00203899
79	2027	11.7526	0.0141893
80	2028	11.7787	0.0011621
81	2029	10.0137	0.0107475
82	2030	13.352	0.00730349
83	2031	12.1876	-0.000721784
85	2033	10.4847	0.00635241
86	2034	16.2814	7.39e-05
87	2035	15.6731	0.0111954

## Sheet: Figure5b-D1-outlierfree
region-label-aparc	d1	MMN_VH-noVH-diff
10	15.576	0.000501889
11	64.6589	0
12	68.8437	4.81e-05
13	47.0588	0
17	5.77753	8.98e-05
18	12.57	0.000256002
28	10.8042	0.00048114
49	14.3703	0.000325282
50	62.2832	0
51	67.5601	5.24e-05
52	54.1867	0
53	5.5193	3.17e-05
54	12.5125	0.000124828
58	49.9583	8.74e-05
60	10.5767	0.000373681
1000	13.7959	0.00621991
1001	6.39431	0.00413002
1002	4.41211	-3.58e-07
1003	3.21419	-0.000132027
1005	3.6189	0.0109044
1006	5.28475	0.00613235
1007	6.05638	0.00388664
1008	4.96094	0.00232904
1009	7.12812	0.00920967
1010	3.48273	0.0003327
1011	3.68737	0.00874112
1012	4.7182	0.00141242
1013	3.50191	0.0055985
1014	4.62591	0.000480958
1015	7.19176	0.00505479
1016	4.81233	-0.000901205
1017	2.93195	0.00614632
1018	4.86788	0.00237024
1019	4.18342	0.00581097
1021	2.64981	-3.6e-06
1022	4.14885	0.0117352
1023	4.26764	0.000713294
1024	3.36295	0.00691802
1025	4.15349	0.000159062
1026	4.38215	2.06e-06
1028	3.45914	0.00171059
1029	3.81287	0.00620997
1030	6.76536	0.00362993
1031	5.56037	0.00139983
1032	3.94146	0.0150293
1033	7.80038	0.00899718
1034	4.75211	0.000560322
1035	13.0718	0.00964115
2000	13.0951	0.00345754
2001	6.26655	-0.0093102
2002	4.25297	0.00222826
2004	3.11848	0.00280741
2005	3.53261	0.0153327
2006	5.35922	0.000810644
2008	5.19612	0.00291962
2009	6.94253	-0.00409354
2010	3.34712	0.000445123
2011	3.66612	0.0220775
2012	4.98852	0.00664614
2014	4.78354	0.00182533
2015	7.06953	0.00733866
2016	4.48328	-0.0021115
2017	2.77184	0.0122978
2018	4.94927	-0.00338198
2021	2.70241	0.00683323
2022	4.0311	0.0195387
2023	4.00311	0.000156837
2024	3.31639	0.0118079
2025	3.99628	0.00203899
2027	4.35151	0.0141893
2028	3.53136	0.0011621
2029	3.77683	0.0107475
2030	6.88203	0.00730349
2031	5.48909	-0.000721784
2033	7.68065	0.00635241
2034	4.74022	7.39e-05
2035	11.735	0.0111954

## Sheet: Figure5C-LMMdataset-vacht
Region	Participant	MMN	vacht18	VH	age	onset	sex	MoCA	LEDD
10	anovh	0.000394191	24.4146	0	74	2	male	26	625
10	bnovh	-3.12e-05	24.4146	0	73	6	male	24	310
10	cnovh	0.000168216	24.4146	0	49	2.5	female	30	0
10	dnovh	-0.000604027	24.4146	0	77	3	male	28	250
10	enovh	0.000164812	24.4146	0	52	1	female	29	0
10	fnovh	0	24.4146	0	73	10	male	26	150
10	gnovh	-9.52e-07	24.4146	0	64	4.3	male	26	150
10	hnovh	-0.00015428	24.4146	0	81	9	male	28	500
10	inovh	0	24.4146	0	60	2	male	30	425
10	lnovh	1.08e-06	24.4146	0	77	3.5	female	24	100
10	mnovh	0.000348099	24.4146	0	72	4.3	male	28	500
10	nnovh	1.73e-05	24.4146	0	65	8	male	25	0
10	onovh	1.77e-05	24.4146	0	49	2	male	26	560
10	pnovh	0.000321455	24.4146	0	75	4	male	26	400
10	qnovh	0.00041997	24.4146	0	61	2	male	30	281
10	rnovh	1.56e-05	24.4146	0	66.31	4.19	female	30	250
10	snovh	0.00018709	24.4146	0	67	10	female	30	175
10	aavh	0.000735884	24.4146	1	74	5	female	28	780
10	bbvh	0.00251718	24.4146	1	67	3	male	23	445
10	ccvh	-2.95e-05	24.4146	1	53	3	male	30	408
10	ddvh	0	24.4146	1	65	8	female	28	150
10	eevh	0.00323695	24.4146	1	74	4	male	28	175
10	ffvh	0	24.4146	1	56	4	male	30	325
10	ggvh	3.61e-07	24.4146	1	72	1	female	28	87.5
10	hhvh	0	24.4146	1	77	13	male	30	1100
10	iivh	1.43e-06	24.4146	1	70	14	male	30	605
10	jjvh	3.48e-05	24.4146	1	76	4	female	28	200
10	kkvh	0	24.4146	1	68	5	female	24	100
10	llvh	4.5e-05	24.4146	1	57	12	female	30	400
10	mmvh	-0.000154877	24.4146	1	85	7	male	25	797
10	nnvh	0.00274973	24.4146	1	75	2.5	male	24	0
10	ppvh	0.00122937	24.4146	1	71	4	female	30	350
10	zzvh	0.000874187	24.4146	1	70	10	male	25	1080
10	wwh	0.000247556	24.4146	1	55	4	male	22	500
10	yyvh	0	24.4146	1	75	10	male	24	635
10	xxvh	3.79e-05	24.4146	1	74	6.23	male	26	800
10	vvvh	0	24.4146	1	61	5	male	30	575
13	anovh	0	26.9793	0	74	2	male	26	625
13	bnovh	0	26.9793	0	73	6	male	24	310
13	cnovh	0	26.9793	0	49	2.5	female	30	0
13	dnovh	0	26.9793	0	77	3	male	28	250
13	enovh	0	26.9793	0	52	1	female	29	0
13	fnovh	0	26.9793	0	73	10	male	26	150
13	gnovh	0	26.9793	0	64	4.3	male	26	150
13	hnovh	0	26.9793	0	81	9	male	28	500
13	inovh	0	26.9793	0	60	2	male	30	425
13	lnovh	0	26.9793	0	77	3.5	female	24	100
13	mnovh	0	26.9793	0	72	4.3	male	28	500
13	nnovh	0	26.9793	0	65	8	male	25	0
13	onovh	0	26.9793	0	49	2	male	26	560
13	pnovh	0	26.9793	0	75	4	male	26	400
13	qnovh	0	26.9793	0	61	2	male	30	281
13	rnovh	0	26.9793	0	66.31	4.19	female	30	250
13	snovh	0	26.9793	0	67	10	female	30	175
13	aavh	0	26.9793	1	74	5	female	28	780
13	bbvh	0	26.9793	1	67	3	male	23	445
13	ccvh	0	26.9793	1	53	3	male	30	408
13	ddvh	0	26.9793	1	65	8	female	28	150
13	eevh	0	26.9793	1	74	4	male	28	175
13	ffvh	0	26.9793	1	56	4	male	30	325
13	ggvh	0	26.9793	1	72	1	female	28	87.5
13	hhvh	0	26.9793	1	77	13	male	30	1100
13	iivh	0	26.9793	1	70	14	male	30	605
13	jjvh	0	26.9793	1	76	4	female	28	200
13	kkvh	0	26.9793	1	68	5	female	24	100
13	llvh	0	26.9793	1	57	12	female	30	400
13	mmvh	0	26.9793	1	85	7	male	25	797
13	nnvh	0	26.9793	1	75	2.5	male	24	0
13	ppvh	0	26.9793	1	71	4	female	30	350
13	zzvh	0	26.9793	1	70	10	male	25	1080
13	wwh	0	26.9793	1	55	4	male	22	500
13	yyvh	0	26.9793	1	75	10	male	24	635
13	xxvh	0	26.9793	1	74	6.23	male	26	800
13	vvvh	0	26.9793	1	61	5	male	30	575
17	anovh	3.56e-05	16.5253	0	74	2	male	26	625
17	bnovh	0	16.5253	0	73	6	male	24	310
17	cnovh	0.000362867	16.5253	0	49	2.5	female	30	0
17	dnovh	-3.52e-06	16.5253	0	77	3	male	28	250
17	enovh	2.83e-05	16.5253	0	52	1	female	29	0
17	fnovh	0.00165672	16.5253	0	73	10	male	26	150
17	gnovh	0.00100438	16.5253	0	64	4.3	male	26	150
17	hnovh	6.15e-07	16.5253	0	81	9	male	28	500
17	inovh	-2.09e-05	16.5253	0	60	2	male	30	425
17	lnovh	2.76e-06	16.5253	0	77	3.5	female	24	100
17	mnovh	-6.21e-07	16.5253	0	72	4.3	male	28	500
17	nnovh	-1.1e-06	16.5253	0	65	8	male	25	0
17	onovh	6.21e-06	16.5253	0	49	2	male	26	560
17	pnovh	3.48e-06	16.5253	0	75	4	male	26	400
17	qnovh	3.62e-06	16.5253	0	61	2	male	30	281
17	rnovh	9.46e-06	16.5253	0	66.31	4.19	female	30	250
17	snovh	3.64e-06	16.5253	0	67	10	female	30	175
17	aavh	0	16.5253	1	74	5	female	28	780
17	bbvh	0.00208458	16.5253	1	67	3	male	23	445
17	ccvh	0	16.5253	1	53	3	male	30	408
17	ddvh	-6.02e-07	16.5253	1	65	8	female	28	150
17	eevh	1.65e-06	16.5253	1	74	4	male	28	175
17	ffvh	0.000206811	16.5253	1	56	4	male	30	325
17	ggvh	0	16.5253	1	72	1	female	28	87.5
17	hhvh	0	16.5253	1	77	13	male	30	1100
17	iivh	1.85e-06	16.5253	1	70	14	male	30	605
17	jjvh	1.02e-05	16.5253	1	76	4	female	28	200
17	kkvh	0	16.5253	1	68	5	female	24	100
17	llvh	2.67e-05	16.5253	1	57	12	female	30	400
17	mmvh	0.000112495	16.5253	1	85	7	male	25	797
17	nnvh	-1.68e-06	16.5253	1	75	2.5	male	24	0
17	ppvh	0.00275532	16.5253	1	71	4	female	30	350
17	zzvh	0.000230868	16.5253	1	70	10	male	25	1080
17	wwh	0	16.5253	1	55	4	male	22	500
17	yyvh	0	16.5253	1	75	10	male	24	635
17	xxvh	3.02e-06	16.5253	1	74	6.23	male	26	800
17	vvvh	1.21e-06	16.5253	1	61	5	male	30	575
18	anovh	0	21.2272	0	74	2	male	26	625
18	bnovh	0	21.2272	0	73	6	male	24	310
18	cnovh	2.64e-05	21.2272	0	49	2.5	female	30	0
18	dnovh	2.61e-05	21.2272	0	77	3	male	28	250
18	enovh	-0.000163835	21.2272	0	52	1	female	29	0
18	fnovh	0.000141058	21.2272	0	73	10	male	26	150
18	gnovh	4.42e-05	21.2272	0	64	4.3	male	26	150
18	hnovh	0	21.2272	0	81	9	male	28	500
18	inovh	-7.62e-05	21.2272	0	60	2	male	30	425
18	lnovh	0	21.2272	0	77	3.5	female	24	100
18	mnovh	0	21.2272	0	72	4.3	male	28	500
18	nnovh	0	21.2272	0	65	8	male	25	0
18	onovh	0	21.2272	0	49	2	male	26	560
18	pnovh	0	21.2272	0	75	4	male	26	400
18	qnovh	0	21.2272	0	61	2	male	30	281
18	rnovh	0	21.2272	0	66.31	4.19	female	30	250
18	snovh	-9.29e-05	21.2272	0	67	10	female	30	175
18	aavh	0	21.2272	1	74	5	female	28	780
18	bbvh	5.2e-06	21.2272	1	67	3	male	23	445
18	ccvh	0	21.2272	1	53	3	male	30	408
18	ddvh	0	21.2272	1	65	8	female	28	150
18	eevh	0	21.2272	1	74	4	male	28	175
18	ffvh	0.0016438	21.2272	1	56	4	male	30	325
18	ggvh	0	21.2272	1	72	1	female	28	87.5
18	hhvh	0	21.2272	1	77	13	male	30	1100
18	iivh	0	21.2272	1	70	14	male	30	605
18	jjvh	1.48e-06	21.2272	1	76	4	female	28	200
18	kkvh	0	21.2272	1	68	5	female	24	100
18	llvh	0	21.2272	1	57	12	female	30	400
18	mmvh	0.000200645	21.2272	1	85	7	male	25	797
18	nnvh	0	21.2272	1	75	2.5	male	24	0
18	ppvh	0.00315697	21.2272	1	71	4	female	30	350
18	zzvh	0	21.2272	1	70	10	male	25	1080
18	wwh	0	21.2272	1	55	4	male	22	500
18	yyvh	0	21.2272	1	75	10	male	24	635
18	xxvh	0	21.2272	1	74	6.23	male	26	800
18	vvvh	0	21.2272	1	61	5	male	30	575
28	anovh	1.7e-06	16.675	0	74	2	male	26	625
28	bnovh	0	16.675	0	73	6	male	24	310
28	cnovh	0	16.675	0	49	2.5	female	30	0
28	dnovh	5.5e-05	16.675	0	77	3	male	28	250
28	enovh	0	16.675	0	52	1	female	29	0
28	fnovh	0	16.675	0	73	10	male	26	150
28	gnovh	0	16.675	0	64	4.3	male	26	150
28	hnovh	0	16.675	0	81	9	male	28	500
28	inovh	0	16.675	0	60	2	male	30	425
28	lnovh	0	16.675	0	77	3.5	female	24	100
28	mnovh	5.31e-07	16.675	0	72	4.3	male	28	500
28	nnovh	1.84e-06	16.675	0	65	8	male	25	0
28	onovh	0	16.675	0	49	2	male	26	560
28	pnovh	1.17e-05	16.675	0	75	4	male	26	400
28	qnovh	5.82e-07	16.675	0	61	2	male	30	281
28	rnovh	0	16.675	0	66.31	4.19	female	30	250
28	snovh	1.83e-06	16.675	0	67	10	female	30	175
28	aavh	3.41e-06	16.675	1	74	5	female	28	780
28	bbvh	0.00282332	16.675	1	67	3	male	23	445
28	ccvh	0	16.675	1	53	3	male	30	408
28	ddvh	0	16.675	1	65	8	female	28	150
28	eevh	4.05e-05	16.675	1	74	4	male	28	175
28	ffvh	0	16.675	1	56	4	male	30	325
28	ggvh	0	16.675	1	72	1	female	28	87.5
28	hhvh	0	16.675	1	77	13	male	30	1100
28	iivh	0	16.675	1	70	14	male	30	605
28	jjvh	0	16.675	1	76	4	female	28	200
28	kkvh	0	16.675	1	68	5	female	24	100
28	llvh	5.02e-05	16.675	1	57	12	female	30	400
28	mmvh	0	16.675	1	85	7	male	25	797
28	nnvh	2.7e-05	16.675	1	75	2.5	male	24	0
28	ppvh	0.00675742	16.675	1	71	4	female	30	350
28	zzvh	7.17e-06	16.675	1	70	10	male	25	1080
28	wwh	0	16.675	1	55	4	male	22	500
28	yyvh	0	16.675	1	75	10	male	24	635
28	xxvh	0	16.675	1	74	6.23	male	26	800
28	vvvh	0	16.675	1	61	5	male	30	575
49	anovh	0.000282641	23.3206	0	74	2	male	26	625
49	bnovh	-1.51e-05	23.3206	0	73	6	male	24	310
49	cnovh	0.000129718	23.3206	0	49	2.5	female	30	0
49	dnovh	-0.000439841	23.3206	0	77	3	male	28	250
49	enovh	0.000125828	23.3206	0	52	1	female	29	0
49	fnovh	0	23.3206	0	73	10	male	26	150
49	gnovh	3.11e-07	23.3206	0	64	4.3	male	26	150
49	hnovh	-0.000117068	23.3206	0	81	9	male	28	500
49	inovh	0	23.3206	0	60	2	male	30	425
49	lnovh	0	23.3206	0	77	3.5	female	24	100
49	mnovh	0.000246867	23.3206	0	72	4.3	male	28	500
49	nnovh	6.73e-06	23.3206	0	65	8	male	25	0
49	onovh	1.25e-05	23.3206	0	49	2	male	26	560
49	pnovh	0.000252991	23.3206	0	75	4	male	26	400
49	qnovh	0.000291441	23.3206	0	61	2	male	30	281
49	rnovh	6.38e-06	23.3206	0	66.31	4.19	female	30	250
49	snovh	0.000125028	23.3206	0	67	10	female	30	175
49	aavh	0.000586647	23.3206	1	74	5	female	28	780
49	bbvh	0.00104597	23.3206	1	67	3	male	23	445
49	ccvh	-2.39e-05	23.3206	1	53	3	male	30	408
49	ddvh	0	23.3206	1	65	8	female	28	150
49	eevh	0.00228062	23.3206	1	74	4	male	28	175
49	ffvh	0	23.3206	1	56	4	male	30	325
49	ggvh	4.15e-06	23.3206	1	72	1	female	28	87.5
49	hhvh	0	23.3206	1	77	13	male	30	1100
49	iivh	0	23.3206	1	70	14	male	30	605
49	jjvh	1.69e-05	23.3206	1	76	4	female	28	200
49	kkvh	0	23.3206	1	68	5	female	24	100
49	llvh	1.5e-05	23.3206	1	57	12	female	30	400
49	mmvh	-0.000104903	23.3206	1	85	7	male	25	797
49	nnvh	0.00195888	23.3206	1	75	2.5	male	24	0
49	ppvh	0.000989895	23.3206	1	71	4	female	30	350
49	zzvh	0.000617287	23.3206	1	70	10	male	25	1080
49	wwh	0.00016867	23.3206	1	55	4	male	22	500
49	yyvh	0	23.3206	1	75	10	male	24	635
49	xxvh	1.92e-05	23.3206	1	74	6.23	male	26	800
49	vvvh	0	23.3206	1	61	5	male	30	575
52	anovh	0	33.0606	0	74	2	male	26	625
52	bnovh	0	33.0606	0	73	6	male	24	310
52	cnovh	0	33.0606	0	49	2.5	female	30	0
52	dnovh	0	33.0606	0	77	3	male	28	250
52	enovh	0	33.0606	0	52	1	female	29	0
52	fnovh	0	33.0606	0	73	10	male	26	150
52	gnovh	0	33.0606	0	64	4.3	male	26	150
52	hnovh	0	33.0606	0	81	9	male	28	500
52	inovh	0	33.0606	0	60	2	male	30	425
52	lnovh	0	33.0606	0	77	3.5	female	24	100
52	mnovh	0	33.0606	0	72	4.3	male	28	500
52	nnovh	0	33.0606	0	65	8	male	25	0
52	onovh	0	33.0606	0	49	2	male	26	560
52	pnovh	0	33.0606	0	75	4	male	26	400
52	qnovh	0	33.0606	0	61	2	male	30	281
52	rnovh	0	33.0606	0	66.31	4.19	female	30	250
52	snovh	0	33.0606	0	67	10	female	30	175
52	aavh	0	33.0606	1	74	5	female	28	780
52	bbvh	0	33.0606	1	67	3	male	23	445
52	ccvh	0	33.0606	1	53	3	male	30	408
52	ddvh	0	33.0606	1	65	8	female	28	150
52	eevh	0	33.0606	1	74	4	male	28	175
52	ffvh	0	33.0606	1	56	4	male	30	325
52	ggvh	0	33.0606	1	72	1	female	28	87.5
52	hhvh	0	33.0606	1	77	13	male	30	1100
52	iivh	0	33.0606	1	70	14	male	30	605
52	jjvh	0	33.0606	1	76	4	female	28	200
52	kkvh	0	33.0606	1	68	5	female	24	100
52	llvh	0	33.0606	1	57	12	female	30	400
52	mmvh	0	33.0606	1	85	7	male	25	797
52	nnvh	0	33.0606	1	75	2.5	male	24	0
52	ppvh	0	33.0606	1	71	4	female	30	350
52	zzvh	0	33.0606	1	70	10	male	25	1080
52	wwh	0	33.0606	1	55	4	male	22	500
52	yyvh	0	33.0606	1	75	10	male	24	635
52	xxvh	0	33.0606	1	74	6.23	male	26	800
52	vvvh	0	33.0606	1	61	5	male	30	575
53	anovh	2.65e-05	16.6069	0	74	2	male	26	625
53	bnovh	5.55e-07	16.6069	0	73	6	male	24	310
53	cnovh	0.000192086	16.6069	0	49	2.5	female	30	0
53	dnovh	-2.36e-05	16.6069	0	77	3	male	28	250
53	enovh	2.16e-05	16.6069	0	52	1	female	29	0
53	fnovh	0.00101358	16.6069	0	73	10	male	26	150
53	gnovh	0.000611699	16.6069	0	64	4.3	male	26	150
53	hnovh	1.11e-06	16.6069	0	81	9	male	28	500
53	inovh	-1.49e-05	16.6069	0	60	2	male	30	425
53	lnovh	6.65e-06	16.6069	0	77	3.5	female	24	100
53	mnovh	0	16.6069	0	72	4.3	male	28	500
53	nnovh	-1.58e-06	16.6069	0	65	8	male	25	0
53	onovh	6.63e-06	16.6069	0	49	2	male	26	560
53	pnovh	2.59e-06	16.6069	0	75	4	male	26	400
53	qnovh	5.4e-06	16.6069	0	61	2	male	30	281
53	rnovh	1.04e-05	16.6069	0	66.31	4.19	female	30	250
53	snovh	1.34e-05	16.6069	0	67	10	female	30	175
53	aavh	0	16.6069	1	74	5	female	28	780
53	bbvh	0.00110515	16.6069	1	67	3	male	23	445
53	ccvh	0	16.6069	1	53	3	male	30	408
53	ddvh	0	16.6069	1	65	8	female	28	150
53	eevh	0	16.6069	1	74	4	male	28	175
53	ffvh	6.07e-05	16.6069	1	56	4	male	30	325
53	ggvh	0	16.6069	1	72	1	female	28	87.5
53	hhvh	9.1e-07	16.6069	1	77	13	male	30	1100
53	iivh	2.63e-06	16.6069	1	70	14	male	30	605
53	jjvh	1.74e-06	16.6069	1	76	4	female	28	200
53	kkvh	0	16.6069	1	68	5	female	24	100
53	llvh	1.15e-05	16.6069	1	57	12	female	30	400
53	mmvh	0	16.6069	1	85	7	male	25	797
53	nnvh	-4.82e-06	16.6069	1	75	2.5	male	24	0
53	ppvh	0.00147494	16.6069	1	71	4	female	30	350
53	zzvh	0.000179975	16.6069	1	70	10	male	25	1080
53	wwh	0	16.6069	1	55	4	male	22	500
53	yyvh	0	16.6069	1	75	10	male	24	635
53	xxvh	2.81e-06	16.6069	1	74	6.23	male	26	800
53	vvvh	7.89e-07	16.6069	1	61	5	male	30	575
54	anovh	0	20.4767	0	74	2	male	26	625
54	bnovh	0	20.4767	0	73	6	male	24	310
54	cnovh	3.46e-05	20.4767	0	49	2.5	female	30	0
54	dnovh	1.18e-05	20.4767	0	77	3	male	28	250
54	enovh	-0.000247984	20.4767	0	52	1	female	29	0
54	fnovh	0.000158885	20.4767	0	73	10	male	26	150
54	gnovh	7.72e-05	20.4767	0	64	4.3	male	26	150
54	hnovh	0	20.4767	0	81	9	male	28	500
54	inovh	-4.72e-05	20.4767	0	60	2	male	30	425
54	lnovh	0	20.4767	0	77	3.5	female	24	100
54	mnovh	0	20.4767	0	72	4.3	male	28	500
54	nnovh	0	20.4767	0	65	8	male	25	0
54	onovh	0	20.4767	0	49	2	male	26	560
54	pnovh	0	20.4767	0	75	4	male	26	400
54	qnovh	0	20.4767	0	61	2	male	30	281
54	rnovh	0	20.4767	0	66.31	4.19	female	30	250
54	snovh	-6.57e-05	20.4767	0	67	10	female	30	175
54	aavh	0	20.4767	1	74	5	female	28	780
54	bbvh	8.13e-06	20.4767	1	67	3	male	23	445
54	ccvh	3.89e-06	20.4767	1	53	3	male	30	408
54	ddvh	0	20.4767	1	65	8	female	28	150
54	eevh	0	20.4767	1	74	4	male	28	175
54	ffvh	0.000836391	20.4767	1	56	4	male	30	325
54	ggvh	0	20.4767	1	72	1	female	28	87.5
54	hhvh	0	20.4767	1	77	13	male	30	1100
54	iivh	0	20.4767	1	70	14	male	30	605
54	jjvh	2.31e-07	20.4767	1	76	4	female	28	200
54	kkvh	0	20.4767	1	68	5	female	24	100
54	llvh	0	20.4767	1	57	12	female	30	400
54	mmvh	0	20.4767	1	85	7	male	25	797
54	nnvh	0	20.4767	1	75	2.5	male	24	0
54	ppvh	0.00155569	20.4767	1	71	4	female	30	350
54	zzvh	0	20.4767	1	70	10	male	25	1080
54	wwh	0	20.4767	1	55	4	male	22	500
54	yyvh	0	20.4767	1	75	10	male	24	635
54	xxvh	0	20.4767	1	74	6.23	male	26	800
54	vvvh	0	20.4767	1	61	5	male	30	575
60	anovh	1.17e-05	15.9697	0	74	2	male	26	625
60	bnovh	0	15.9697	0	73	6	male	24	310
60	cnovh	4.7e-06	15.9697	0	49	2.5	female	30	0
60	dnovh	2.83e-05	15.9697	0	77	3	male	28	250
60	enovh	2e-06	15.9697	0	52	1	female	29	0
60	fnovh	0	15.9697	0	73	10	male	26	150
60	gnovh	5.97e-07	15.9697	0	64	4.3	male	26	150
60	hnovh	-1.2e-06	15.9697	0	81	9	male	28	500
60	inovh	0	15.9697	0	60	2	male	30	425
60	lnovh	0	15.9697	0	77	3.5	female	24	100
60	mnovh	8.69e-06	15.9697	0	72	4.3	male	28	500
60	nnovh	3.71e-06	15.9697	0	65	8	male	25	0
60	onovh	5.3e-07	15.9697	0	49	2	male	26	560
60	pnovh	1.97e-05	15.9697	0	75	4	male	26	400
60	qnovh	1.12e-05	15.9697	0	61	2	male	30	281
60	rnovh	0	15.9697	0	66.31	4.19	female	30	250
60	snovh	8.18e-06	15.9697	0	67	10	female	30	175
60	aavh	2.69e-05	15.9697	1	74	5	female	28	780
60	bbvh	0.00151275	15.9697	1	67	3	male	23	445
60	ccvh	0	15.9697	1	53	3	male	30	408
60	ddvh	0	15.9697	1	65	8	female	28	150
60	eevh	0.000141594	15.9697	1	74	4	male	28	175
60	ffvh	0	15.9697	1	56	4	male	30	325
60	ggvh	0	15.9697	1	72	1	female	28	87.5
60	hhvh	0	15.9697	1	77	13	male	30	1100
60	iivh	0	15.9697	1	70	14	male	30	605
60	jjvh	0	15.9697	1	76	4	female	28	200
60	kkvh	0	15.9697	1	68	5	female	24	100
60	llvh	2.44e-05	15.9697	1	57	12	female	30	400
60	mmvh	-1.22e-06	15.9697	1	85	7	male	25	797
60	nnvh	0.000118461	15.9697	1	75	2.5	male	24	0
60	ppvh	0.00572563	15.9697	1	71	4	female	30	350
60	zzvh	3.56e-05	15.9697	1	70	10	male	25	1080
60	wwh	4.96e-06	15.9697	1	55	4	male	22	500
60	yyvh	0	15.9697	1	75	10	male	24	635
60	xxvh	0	15.9697	1	74	6.23	male	26	800
60	vvvh	0	15.9697	1	61	5	male	30	575
1000	anovh	1.81e-05	17.3198	0	74	2	male	26	625
1000	bnovh	2.41e-06	17.3198	0	73	6	male	24	310
1000	cnovh	2.06e-05	17.3198	0	49	2.5	female	30	0
1000	dnovh	-1.81e-05	17.3198	0	77	3	male	28	250
1000	enovh	-0.00185648	17.3198	0	52	1	female	29	0
1000	fnovh	0.000184586	17.3198	0	73	10	male	26	150
1000	gnovh	-0.000274277	17.3198	0	64	4.3	male	26	150
1000	hnovh	-2.97e-06	17.3198	0	81	9	male	28	500
1000	inovh	-6.3e-05	17.3198	0	60	2	male	30	425
1000	lnovh	1.17e-05	17.3198	0	77	3.5	female	24	100
1000	mnovh	-4.16e-07	17.3198	0	72	4.3	male	28	500
1000	nnovh	-1.54e-06	17.3198	0	65	8	male	25	0
1000	onovh	2.23e-06	17.3198	0	49	2	male	26	560
1000	pnovh	3.15e-05	17.3198	0	75	4	male	26	400
1000	qnovh	6.38e-06	17.3198	0	61	2	male	30	281
1000	rnovh	5.29e-06	17.3198	0	66.31	4.19	female	30	250
1000	snovh	-7.94e-05	17.3198	0	67	10	female	30	175
1000	aavh	0.000258637	17.3198	1	74	5	female	28	780
1000	bbvh	0.000176203	17.3198	1	67	3	male	23	445
1000	ccvh	0.116829	17.3198	1	53	3	male	30	408
1000	ddvh	0	17.3198	1	65	8	female	28	150
1000	eevh	0.000356345	17.3198	1	74	4	male	28	175
1000	ffvh	0.00131827	17.3198	1	56	4	male	30	325
1000	ggvh	3.63e-06	17.3198	1	72	1	female	28	87.5
1000	hhvh	0	17.3198	1	77	13	male	30	1100
1000	iivh	7.26e-07	17.3198	1	70	14	male	30	605
1000	jjvh	3.74e-07	17.3198	1	76	4	female	28	200
1000	kkvh	-1.05e-06	17.3198	1	68	5	female	24	100
1000	llvh	-3.99e-06	17.3198	1	57	12	female	30	400
1000	mmvh	0.000301948	17.3198	1	85	7	male	25	797
1000	nnvh	4.28e-05	17.3198	1	75	2.5	male	24	0
1000	ppvh	0.00271372	17.3198	1	71	4	female	30	350
1000	zzvh	6.01e-05	17.3198	1	70	10	male	25	1080
1000	wwh	2.98e-06	17.3198	1	55	4	male	22	500
1000	yyvh	0	17.3198	1	75	10	male	24	635
1000	xxvh	-0.000114187	17.3198	1	74	6.23	male	26	800
1000	vvvh	8.43e-05	17.3198	1	61	5	male	30	575
1001	anovh	3.1e-05	12.0316	0	74	2	male	26	625
1001	bnovh	0.000103482	12.0316	0	73	6	male	24	310
1001	cnovh	3.69e-05	12.0316	0	49	2.5	female	30	0
1001	dnovh	1.98e-05	12.0316	0	77	3	male	28	250
1001	enovh	0.000253899	12.0316	0	52	1	female	29	0
1001	fnovh	0.000412029	12.0316	0	73	10	male	26	150
1001	gnovh	0.000524802	12.0316	0	64	4.3	male	26	150
1001	hnovh	2.85e-06	12.0316	0	81	9	male	28	500
1001	inovh	8.14e-06	12.0316	0	60	2	male	30	425
1001	lnovh	0	12.0316	0	77	3.5	female	24	100
1001	mnovh	0.00542251	12.0316	0	72	4.3	male	28	500
1001	nnovh	2.57e-05	12.0316	0	65	8	male	25	0
1001	onovh	0	12.0316	0	49	2	male	26	560
1001	pnovh	0	12.0316	0	75	4	male	26	400
1001	qnovh	0.00481231	12.0316	0	61	2	male	30	281
1001	rnovh	0.00642308	12.0316	0	66.31	4.19	female	30	250
1001	snovh	-4.86e-06	12.0316	0	67	10	female	30	175
1001	aavh	-0.00103165	12.0316	1	74	5	female	28	780
1001	bbvh	0.0886708	12.0316	1	67	3	male	23	445
1001	ccvh	0.0140187	12.0316	1	53	3	male	30	408
1001	ddvh	0	12.0316	1	65	8	female	28	150
1001	eevh	-0.00118214	12.0316	1	74	4	male	28	175
1001	ffvh	0	12.0316	1	56	4	male	30	325
1001	ggvh	0	12.0316	1	72	1	female	28	87.5
1001	hhvh	0.00208465	12.0316	1	77	13	male	30	1100
1001	iivh	0.000238514	12.0316	1	70	14	male	30	605
1001	jjvh	0.00021001	12.0316	1	76	4	female	28	200
1001	kkvh	7.98e-05	12.0316	1	68	5	female	24	100
1001	llvh	0.000238236	12.0316	1	57	12	female	30	400
1001	mmvh	0	12.0316	1	85	7	male	25	797
1001	nnvh	0.000343552	12.0316	1	75	2.5	male	24	0
1001	ppvh	6.97e-06	12.0316	1	71	4	female	30	350
1001	zzvh	1.75e-06	12.0316	1	70	10	male	25	1080
1001	wwh	0	12.0316	1	55	4	male	22	500
1001	yyvh	0.000153556	12.0316	1	75	10	male	24	635
1001	xxvh	1.97e-05	12.0316	1	74	6.23	male	26	800
1001	vvvh	8.76e-06	12.0316	1	61	5	male	30	575
1002	anovh	3.02e-06	17.0088	0	74	2	male	26	625
1002	bnovh	0	17.0088	0	73	6	male	24	310
1002	cnovh	3.76e-05	17.0088	0	49	2.5	female	30	0
1002	dnovh	-4.42e-06	17.0088	0	77	3	male	28	250
1002	enovh	0	17.0088	0	52	1	female	29	0
1002	fnovh	1.99e-05	17.0088	0	73	10	male	26	150
1002	gnovh	0	17.0088	0	64	4.3	male	26	150
1002	hnovh	0	17.0088	0	81	9	male	28	500
1002	inovh	0	17.0088	0	60	2	male	30	425
1002	lnovh	0	17.0088	0	77	3.5	female	24	100
1002	mnovh	2.58e-06	17.0088	0	72	4.3	male	28	500
1002	nnovh	0	17.0088	0	65	8	male	25	0
1002	onovh	0	17.0088	0	49	2	male	26	560
1002	pnovh	2.18e-06	17.0088	0	75	4	male	26	400
1002	qnovh	2.88e-06	17.0088	0	61	2	male	30	281
1002	rnovh	0	17.0088	0	66.31	4.19	female	30	250
1002	snovh	4.58e-06	17.0088	0	67	10	female	30	175
1002	aavh	5.18e-06	17.0088	1	74	5	female	28	780
1002	bbvh	0	17.0088	1	67	3	male	23	445
1002	ccvh	0	17.0088	1	53	3	male	30	408
1002	ddvh	-1.41e-06	17.0088	1	65	8	female	28	150
1002	eevh	2.87e-05	17.0088	1	74	4	male	28	175
1002	ffvh	0	17.0088	1	56	4	male	30	325
1002	ggvh	0	17.0088	1	72	1	female	28	87.5
1002	hhvh	0	17.0088	1	77	13	male	30	1100
1002	iivh	0	17.0088	1	70	14	male	30	605
1002	jjvh	0	17.0088	1	76	4	female	28	200
1002	kkvh	0	17.0088	1	68	5	female	24	100
1002	llvh	0	17.0088	1	57	12	female	30	400
1002	mmvh	0	17.0088	1	85	7	male	25	797
1002	nnvh	2.44e-05	17.0088	1	75	2.5	male	24	0
1002	ppvh	8.74e-06	17.0088	1	71	4	female	30	350
1002	zzvh	5.96e-06	17.0088	1	70	10	male	25	1080
1002	wwh	1.71e-06	17.0088	1	55	4	male	22	500
1002	yyvh	0	17.0088	1	75	10	male	24	635
1002	xxvh	0	17.0088	1	74	6.23	male	26	800
1002	vvvh	0	17.0088	1	61	5	male	30	575
1003	anovh	-0.000237809	11.4644	0	74	2	male	26	625
1003	bnovh	-4.98e-06	11.4644	0	73	6	male	24	310
1003	cnovh	3.94e-05	11.4644	0	49	2.5	female	30	0
1003	dnovh	0	11.4644	0	77	3	male	28	250
1003	enovh	7.73e-07	11.4644	0	52	1	female	29	0
1003	fnovh	0.000134171	11.4644	0	73	10	male	26	150
1003	gnovh	0	11.4644	0	64	4.3	male	26	150
1003	hnovh	0	11.4644	0	81	9	male	28	500
1003	inovh	0	11.4644	0	60	2	male	30	425
1003	lnovh	0.000125658	11.4644	0	77	3.5	female	24	100
1003	mnovh	0	11.4644	0	72	4.3	male	28	500
1003	nnovh	0	11.4644	0	65	8	male	25	0
1003	onovh	0.000234065	11.4644	0	49	2	male	26	560
1003	pnovh	8.65e-06	11.4644	0	75	4	male	26	400
1003	qnovh	5.1e-05	11.4644	0	61	2	male	30	281
1003	rnovh	-1.06e-05	11.4644	0	66.31	4.19	female	30	250
1003	snovh	0.00604023	11.4644	0	67	10	female	30	175
1003	aavh	0.00278082	11.4644	1	74	5	female	28	780
1003	bbvh	0	11.4644	1	67	3	male	23	445
1003	ccvh	0.00110916	11.4644	1	53	3	male	30	408
1003	ddvh	0.0015653	11.4644	1	65	8	female	28	150
1003	eevh	1.77e-05	11.4644	1	74	4	male	28	175
1003	ffvh	-0.00443333	11.4644	1	56	4	male	30	325
1003	ggvh	0.000233597	11.4644	1	72	1	female	28	87.5
1003	hhvh	0	11.4644	1	77	13	male	30	1100
1003	iivh	2.51e-05	11.4644	1	70	14	male	30	605
1003	jjvh	0.000222565	11.4644	1	76	4	female	28	200
1003	kkvh	0.00330011	11.4644	1	68	5	female	24	100
1003	llvh	-9.28e-05	11.4644	1	57	12	female	30	400
1003	mmvh	0	11.4644	1	85	7	male	25	797
1003	nnvh	0.000223159	11.4644	1	75	2.5	male	24	0
1003	ppvh	8.34e-07	11.4644	1	71	4	female	30	350
1003	zzvh	-0.00021493	11.4644	1	70	10	male	25	1080
1003	wwh	0.00013585	11.4644	1	55	4	male	22	500
1003	yyvh	0	11.4644	1	75	10	male	24	635
1003	xxvh	-7.14e-06	11.4644	1	74	6.23	male	26	800
1003	vvvh	0	11.4644	1	61	5	male	30	575
1005	anovh	0.0318782	9.91966	0	74	2	male	26	625
1005	bnovh	0.000289003	9.91966	0	73	6	male	24	310
1005	cnovh	-0.030849	9.91966	0	49	2.5	female	30	0
1005	dnovh	0.00147134	9.91966	0	77	3	male	28	250
1005	enovh	-0.166277	9.91966	0	52	1	female	29	0
1005	fnovh	-0.00869742	9.91966	0	73	10	male	26	150
1005	gnovh	-0.00334851	9.91966	0	64	4.3	male	26	150
1005	hnovh	1.66e-05	9.91966	0	81	9	male	28	500
1005	inovh	-0.00340165	9.91966	0	60	2	male	30	425
1005	lnovh	8.8e-05	9.91966	0	77	3.5	female	24	100
1005	mnovh	0.0342349	9.91966	0	72	4.3	male	28	500
1005	nnovh	0.00788405	9.91966	0	65	8	male	25	0
1005	onovh	0.0246976	9.91966	0	49	2	male	26	560
1005	pnovh	0.000180133	9.91966	0	75	4	male	26	400
1005	qnovh	0.0405875	9.91966	0	61	2	male	30	281
1005	rnovh	0.0139268	9.91966	0	66.31	4.19	female	30	250
1005	snovh	0.00460033	9.91966	0	67	10	female	30	175
1005	aavh	0.0504098	9.91966	1	74	5	female	28	780
1005	bbvh	0.00167786	9.91966	1	67	3	male	23	445
1005	ccvh	5.18e-06	9.91966	1	53	3	male	30	408
1005	ddvh	0.00148355	9.91966	1	65	8	female	28	150
1005	eevh	-0.00369886	9.91966	1	74	4	male	28	175
1005	ffvh	0	9.91966	1	56	4	male	30	325
1005	ggvh	-0.000150578	9.91966	1	72	1	female	28	87.5
1005	hhvh	0.00127329	9.91966	1	77	13	male	30	1100
1005	iivh	0.00010317	9.91966	1	70	14	male	30	605
1005	jjvh	0.0175551	9.91966	1	76	4	female	28	200
1005	kkvh	0.0669401	9.91966	1	68	5	female	24	100
1005	llvh	0.00937726	9.91966	1	57	12	female	30	400
1005	mmvh	-0.00371768	9.91966	1	85	7	male	25	797
1005	nnvh	-0.0128633	9.91966	1	75	2.5	male	24	0
1005	ppvh	0.000219183	9.91966	1	71	4	female	30	350
1005	zzvh	0.0146559	9.91966	1	70	10	male	25	1080
1005	wwh	-0.00406075	9.91966	1	55	4	male	22	500
1005	yyvh	0.015265	9.91966	1	75	10	male	24	635
1005	xxvh	0.0073014	9.91966	1	74	6.23	male	26	800
1005	vvvh	-0.00570963	9.91966	1	61	5	male	30	575
1006	anovh	6.69e-05	11.9874	0	74	2	male	26	625
1006	bnovh	0.000448739	11.9874	0	73	6	male	24	310
1006	cnovh	0.00259701	11.9874	0	49	2.5	female	30	0
1006	dnovh	7.58e-05	11.9874	0	77	3	male	28	250
1006	enovh	0.000111935	11.9874	0	52	1	female	29	0
1006	fnovh	0.0113044	11.9874	0	73	10	male	26	150
1006	gnovh	0.00444091	11.9874	0	64	4.3	male	26	150
1006	hnovh	0	11.9874	0	81	9	male	28	500
1006	inovh	-0.00445624	11.9874	0	60	2	male	30	425
1006	lnovh	0.000473422	11.9874	0	77	3.5	female	24	100
1006	mnovh	-8.97e-06	11.9874	0	72	4.3	male	28	500
1006	nnovh	-5.28e-06	11.9874	0	65	8	male	25	0
1006	onovh	0.000233743	11.9874	0	49	2	male	26	560
1006	pnovh	0.000680568	11.9874	0	75	4	male	26	400
1006	qnovh	0.000156284	11.9874	0	61	2	male	30	281
1006	rnovh	0.000298602	11.9874	0	66.31	4.19	female	30	250
1006	snovh	-0.00694142	11.9874	0	67	10	female	30	175
1006	aavh	0	11.9874	1	74	5	female	28	780
1006	bbvh	0.00147629	11.9874	1	67	3	male	23	445
1006	ccvh	0	11.9874	1	53	3	male	30	408
1006	ddvh	-2.08e-05	11.9874	1	65	8	female	28	150
1006	eevh	8.51e-06	11.9874	1	74	4	male	28	175
1006	ffvh	0.0837519	11.9874	1	56	4	male	30	325
1006	ggvh	0	11.9874	1	72	1	female	28	87.5
1006	hhvh	0.000342312	11.9874	1	77	13	male	30	1100
1006	iivh	0.000424384	11.9874	1	70	14	male	30	605
1006	jjvh	-0.00052565	11.9874	1	76	4	female	28	200
1006	kkvh	-0.000469979	11.9874	1	68	5	female	24	100
1006	llvh	-3.28e-05	11.9874	1	57	12	female	30	400
1006	mmvh	0.0291611	11.9874	1	85	7	male	25	797
1006	nnvh	-0.000337939	11.9874	1	75	2.5	male	24	0
1006	ppvh	0.0143176	11.9874	1	71	4	female	30	350
1006	zzvh	0.00512316	11.9874	1	70	10	male	25	1080
1006	wwh	7.07e-05	11.9874	1	55	4	male	22	500
1006	yyvh	0	11.9874	1	75	10	male	24	635
1006	xxvh	2.6e-05	11.9874	1	74	6.23	male	26	800
1006	vvvh	0.000480935	11.9874	1	61	5	male	30	575
1007	anovh	0.0058145	10.2107	0	74	2	male	26	625
1007	bnovh	0.00282005	10.2107	0	73	6	male	24	310
1007	cnovh	0.0442849	10.2107	0	49	2.5	female	30	0
1007	dnovh	-0.0112605	10.2107	0	77	3	male	28	250
1007	enovh	0.00165888	10.2107	0	52	1	female	29	0
1007	fnovh	0.0768795	10.2107	0	73	10	male	26	150
1007	gnovh	0.0103427	10.2107	0	64	4.3	male	26	150
1007	hnovh	0.00055719	10.2107	0	81	9	male	28	500
1007	inovh	-0.00913231	10.2107	0	60	2	male	30	425
1007	lnovh	0.005466	10.2107	0	77	3.5	female	24	100
1007	mnovh	-0.00104139	10.2107	0	72	4.3	male	28	500
1007	nnovh	0.000240086	10.2107	0	65	8	male	25	0
1007	onovh	0.00663083	10.2107	0	49	2	male	26	560
1007	pnovh	0.00194551	10.2107	0	75	4	male	26	400
1007	qnovh	0.00420916	10.2107	0	61	2	male	30	281
1007	rnovh	0.00761882	10.2107	0	66.31	4.19	female	30	250
1007	snovh	0.00363635	10.2107	0	67	10	female	30	175
1007	aavh	0	10.2107	1	74	5	female	28	780
1007	bbvh	0.00720455	10.2107	1	67	3	male	23	445
1007	ccvh	0	10.2107	1	53	3	male	30	408
1007	ddvh	-0.000149023	10.2107	1	65	8	female	28	150
1007	eevh	3.09e-05	10.2107	1	74	4	male	28	175
1007	ffvh	0.0293428	10.2107	1	56	4	male	30	325
1007	ggvh	0	10.2107	1	72	1	female	28	87.5
1007	hhvh	0.00229364	10.2107	1	77	13	male	30	1100
1007	iivh	-0.0127839	10.2107	1	70	14	male	30	605
1007	jjvh	-0.00312733	10.2107	1	76	4	female	28	200
1007	kkvh	-0.0020436	10.2107	1	68	5	female	24	100
1007	llvh	-0.000899021	10.2107	1	57	12	female	30	400
1007	mmvh	0.0913111	10.2107	1	85	7	male	25	797
1007	nnvh	-0.00262246	10.2107	1	75	2.5	male	24	0
1007	ppvh	0.0202084	10.2107	1	71	4	female	30	350
1007	zzvh	0.113139	10.2107	1	70	10	male	25	1080
1007	wwh	-0.0201754	10.2107	1	55	4	male	22	500
1007	yyvh	-5.59e-08	10.2107	1	75	10	male	24	635
1007	xxvh	0.0279066	10.2107	1	74	6.23	male	26	800
1007	vvvh	0.00535593	10.2107	1	61	5	male	30	575
1008	anovh	-0.00271835	10.9342	0	74	2	male	26	625
1008	bnovh	-0.0012043	10.9342	0	73	6	male	24	310
1008	cnovh	0.00261694	10.9342	0	49	2.5	female	30	0
1008	dnovh	-0.00067773	10.9342	0	77	3	male	28	250
1008	enovh	-0.00376518	10.9342	0	52	1	female	29	0
1008	fnovh	0.00199431	10.9342	0	73	10	male	26	150
1008	gnovh	-0.00276193	10.9342	0	64	4.3	male	26	150
1008	hnovh	0.000862376	10.9342	0	81	9	male	28	500
1008	inovh	0.00017576	10.9342	0	60	2	male	30	425
1008	lnovh	0.00370265	10.9342	0	77	3.5	female	24	100
1008	mnovh	0.00182149	10.9342	0	72	4.3	male	28	500
1008	nnovh	0.00868156	10.9342	0	65	8	male	25	0
1008	onovh	0.00225966	10.9342	0	49	2	male	26	560
1008	pnovh	0.000962287	10.9342	0	75	4	male	26	400
1008	qnovh	0.00694891	10.9342	0	61	2	male	30	281
1008	rnovh	0.00721042	10.9342	0	66.31	4.19	female	30	250
1008	snovh	0.000115943	10.9342	0	67	10	female	30	175
1008	aavh	0.00513359	10.9342	1	74	5	female	28	780
1008	bbvh	0.0309523	10.9342	1	67	3	male	23	445
1008	ccvh	0.027105	10.9342	1	53	3	male	30	408
1008	ddvh	0	10.9342	1	65	8	female	28	150
1008	eevh	0.00376905	10.9342	1	74	4	male	28	175
1008	ffvh	4.85e-05	10.9342	1	56	4	male	30	325
1008	ggvh	4.55e-07	10.9342	1	72	1	female	28	87.5
1008	hhvh	0	10.9342	1	77	13	male	30	1100
1008	iivh	0.000130616	10.9342	1	70	14	male	30	605
1008	jjvh	0.000398284	10.9342	1	76	4	female	28	200
1008	kkvh	-0.0177882	10.9342	1	68	5	female	24	100
1008	llvh	0.000412012	10.9342	1	57	12	female	30	400
1008	mmvh	1.09e-05	10.9342	1	85	7	male	25	797
1008	nnvh	6.28e-05	10.9342	1	75	2.5	male	24	0
1008	ppvh	-0.000427048	10.9342	1	71	4	female	30	350
1008	zzvh	0.0327218	10.9342	1	70	10	male	25	1080
1008	wwh	0.000184837	10.9342	1	55	4	male	22	500
1008	yyvh	0.00134031	10.9342	1	75	10	male	24	635
1008	xxvh	-0.00676244	10.9342	1	74	6.23	male	26	800
1008	vvvh	0.00014068	10.9342	1	61	5	male	30	575
1009	anovh	0.00977725	10.1766	0	74	2	male	26	625
1009	bnovh	0.122907	10.1766	0	73	6	male	24	310
1009	cnovh	-0.010263	10.1766	0	49	2.5	female	30	0
1009	dnovh	-0.0281058	10.1766	0	77	3	male	28	250
1009	enovh	0.004065	10.1766	0	52	1	female	29	0
1009	fnovh	0.199982	10.1766	0	73	10	male	26	150
1009	gnovh	0.018967	10.1766	0	64	4.3	male	26	150
1009	hnovh	0.00348941	10.1766	0	81	9	male	28	500
1009	inovh	-0.0137906	10.1766	0	60	2	male	30	425
1009	lnovh	0.0330316	10.1766	0	77	3.5	female	24	100
1009	mnovh	-0.0127739	10.1766	0	72	4.3	male	28	500
1009	nnovh	-0.0104063	10.1766	0	65	8	male	25	0
1009	onovh	0.00864793	10.1766	0	49	2	male	26	560
1009	pnovh	0.0906122	10.1766	0	75	4	male	26	400
1009	qnovh	0.00802559	10.1766	0	61	2	male	30	281
1009	rnovh	0.0176934	10.1766	0	66.31	4.19	female	30	250
1009	snovh	0.0048359	10.1766	0	67	10	female	30	175
1009	aavh	3.15e-05	10.1766	1	74	5	female	28	780
1009	bbvh	0.168237	10.1766	1	67	3	male	23	445
1009	ccvh	0.000245978	10.1766	1	53	3	male	30	408
1009	ddvh	-0.00351585	10.1766	1	65	8	female	28	150
1009	eevh	0.0170898	10.1766	1	74	4	male	28	175
1009	ffvh	0.00540693	10.1766	1	56	4	male	30	325
1009	ggvh	0.00090692	10.1766	1	72	1	female	28	87.5
1009	hhvh	0.0704492	10.1766	1	77	13	male	30	1100
1009	iivh	0.0762799	10.1766	1	70	14	male	30	605
1009	jjvh	-0.0847001	10.1766	1	76	4	female	28	200
1009	kkvh	-0.0159346	10.1766	1	68	5	female	24	100
1009	llvh	0.00579304	10.1766	1	57	12	female	30	400
1009	mmvh	0.260212	10.1766	1	85	7	male	25	797
1009	nnvh	-0.0072302	10.1766	1	75	2.5	male	24	0
1009	ppvh	0.024044	10.1766	1	71	4	female	30	350
1009	zzvh	0.18319	10.1766	1	70	10	male	25	1080
1009	wwh	0.011359	10.1766	1	55	4	male	22	500
1009	yyvh	-8.33e-05	10.1766	1	75	10	male	24	635
1009	xxvh	-0.00643095	10.1766	1	74	6.23	male	26	800
1009	vvvh	0.0043646	10.1766	1	61	5	male	30	575
1010	anovh	0	12.0632	0	74	2	male	26	625
1010	bnovh	3.98e-05	12.0632	0	73	6	male	24	310
1010	cnovh	2.6e-05	12.0632	0	49	2.5	female	30	0
1010	dnovh	-1.99e-06	12.0632	0	77	3	male	28	250
1010	enovh	0.000227596	12.0632	0	52	1	female	29	0
1010	fnovh	0	12.0632	0	73	10	male	26	150
1010	gnovh	-0.00361432	12.0632	0	64	4.3	male	26	150
1010	hnovh	0	12.0632	0	81	9	male	28	500
1010	inovh	0	12.0632	0	60	2	male	30	425
1010	lnovh	0	12.0632	0	77	3.5	female	24	100
1010	mnovh	0	12.0632	0	72	4.3	male	28	500
1010	nnovh	1.26e-05	12.0632	0	65	8	male	25	0
1010	onovh	1.22e-06	12.0632	0	49	2	male	26	560
1010	pnovh	6.69e-05	12.0632	0	75	4	male	26	400
1010	qnovh	0	12.0632	0	61	2	male	30	281
1010	rnovh	1.88e-05	12.0632	0	66.31	4.19	female	30	250
1010	snovh	0	12.0632	0	67	10	female	30	175
1010	aavh	0	12.0632	1	74	5	female	28	780
1010	bbvh	0	12.0632	1	67	3	male	23	445
1010	ccvh	0	12.0632	1	53	3	male	30	408
1010	ddvh	0	12.0632	1	65	8	female	28	150
1010	eevh	0.0034533	12.0632	1	74	4	male	28	175
1010	ffvh	0	12.0632	1	56	4	male	30	325
1010	ggvh	1.34e-06	12.0632	1	72	1	female	28	87.5
1010	hhvh	0	12.0632	1	77	13	male	30	1100
1010	iivh	2.59e-05	12.0632	1	70	14	male	30	605
1010	jjvh	0	12.0632	1	76	4	female	28	200
1010	kkvh	0	12.0632	1	68	5	female	24	100
1010	llvh	-2.06e-05	12.0632	1	57	12	female	30	400
1010	mmvh	0	12.0632	1	85	7	male	25	797
1010	nnvh	3.08e-06	12.0632	1	75	2.5	male	24	0
1010	ppvh	4.41e-05	12.0632	1	71	4	female	30	350
1010	zzvh	-0.000167302	12.0632	1	70	10	male	25	1080
1010	wwh	0	12.0632	1	55	4	male	22	500
1010	yyvh	0	12.0632	1	75	10	male	24	635
1010	xxvh	-0.00128895	12.0632	1	74	6.23	male	26	800
1010	vvvh	0.000810962	12.0632	1	61	5	male	30	575
1011	anovh	0.00250552	10.2425	0	74	2	male	26	625
1011	bnovh	0.00952583	10.2425	0	73	6	male	24	310
1011	cnovh	0.00188267	10.2425	0	49	2.5	female	30	0
1011	dnovh	-0.00407076	10.2425	0	77	3	male	28	250
1011	enovh	-0.000742318	10.2425	0	52	1	female	29	0
1011	fnovh	0.00799194	10.2425	0	73	10	male	26	150
1011	gnovh	0.00345304	10.2425	0	64	4.3	male	26	150
1011	hnovh	0.00323333	10.2425	0	81	9	male	28	500
1011	inovh	-0.000879815	10.2425	0	60	2	male	30	425
1011	lnovh	-0.000137092	10.2425	0	77	3.5	female	24	100
1011	mnovh	0.00438372	10.2425	0	72	4.3	male	28	500
1011	nnovh	0.00539926	10.2425	0	65	8	male	25	0
1011	onovh	0.00446425	10.2425	0	49	2	male	26	560
1011	pnovh	-0.00237348	10.2425	0	75	4	male	26	400
1011	qnovh	0.00209895	10.2425	0	61	2	male	30	281
1011	rnovh	0.00110092	10.2425	0	66.31	4.19	female	30	250
1011	snovh	0.00100969	10.2425	0	67	10	female	30	175
1011	aavh	0.00254241	10.2425	1	74	5	female	28	780
1011	bbvh	0.00158332	10.2425	1	67	3	male	23	445
1011	ccvh	0.00704936	10.2425	1	53	3	male	30	408
1011	ddvh	9.06e-05	10.2425	1	65	8	female	28	150
1011	eevh	0.119843	10.2425	1	74	4	male	28	175
1011	ffvh	0.00110269	10.2425	1	56	4	male	30	325
1011	ggvh	-1.22e-05	10.2425	1	72	1	female	28	87.5
1011	hhvh	4.35e-05	10.2425	1	77	13	male	30	1100
1011	iivh	-0.00280953	10.2425	1	70	14	male	30	605
1011	jjvh	-0.00133599	10.2425	1	76	4	female	28	200
1011	kkvh	-0.00537628	10.2425	1	68	5	female	24	100
1011	llvh	0.0104778	10.2425	1	57	12	female	30	400
1011	mmvh	0.0068328	10.2425	1	85	7	male	25	797
1011	nnvh	0.00412099	10.2425	1	75	2.5	male	24	0
1011	ppvh	0.0575381	10.2425	1	71	4	female	30	350
1011	zzvh	0.00114978	10.2425	1	70	10	male	25	1080
1011	wwh	0.00135795	10.2425	1	55	4	male	22	500
1011	yyvh	0.0033794	10.2425	1	75	10	male	24	635
1011	xxvh	0.00365204	10.2425	1	74	6.23	male	26	800
1011	vvvh	0.00929316	10.2425	1	61	5	male	30	575
1012	anovh	-6.41e-06	11.5839	0	74	2	male	26	625
1012	bnovh	7e-06	11.5839	0	73	6	male	24	310
1012	cnovh	2.85e-05	11.5839	0	49	2.5	female	30	0
1012	dnovh	-1.7e-06	11.5839	0	77	3	male	28	250
1012	enovh	-0.00141297	11.5839	0	52	1	female	29	0
1012	fnovh	0.000132902	11.5839	0	73	10	male	26	150
1012	gnovh	5.7e-06	11.5839	0	64	4.3	male	26	150
1012	hnovh	-5.83e-05	11.5839	0	81	9	male	28	500
1012	inovh	2.66e-05	11.5839	0	60	2	male	30	425
1012	lnovh	0.000210929	11.5839	0	77	3.5	female	24	100
1012	mnovh	4.07e-06	11.5839	0	72	4.3	male	28	500
1012	nnovh	0.000132588	11.5839	0	65	8	male	25	0
1012	onovh	0	11.5839	0	49	2	male	26	560
1012	pnovh	-1.15e-06	11.5839	0	75	4	male	26	400
1012	qnovh	-3.45e-06	11.5839	0	61	2	male	30	281
1012	rnovh	6.54e-07	11.5839	0	66.31	4.19	female	30	250
1012	snovh	6.57e-05	11.5839	0	67	10	female	30	175
1012	aavh	0.000471889	11.5839	1	74	5	female	28	780
1012	bbvh	0.000116176	11.5839	1	67	3	male	23	445
1012	ccvh	0.0279759	11.5839	1	53	3	male	30	408
1012	ddvh	0.000141454	11.5839	1	65	8	female	28	150
1012	eevh	0	11.5839	1	74	4	male	28	175
1012	ffvh	7.31e-06	11.5839	1	56	4	male	30	325
1012	ggvh	-0.00286722	11.5839	1	72	1	female	28	87.5
1012	hhvh	0.000414108	11.5839	1	77	13	male	30	1100
1012	iivh	1.79e-05	11.5839	1	70	14	male	30	605
1012	jjvh	7.75e-05	11.5839	1	76	4	female	28	200
1012	kkvh	0	11.5839	1	68	5	female	24	100
1012	llvh	5.14e-05	11.5839	1	57	12	female	30	400
1012	mmvh	0.000419861	11.5839	1	85	7	male	25	797
1012	nnvh	7.1e-06	11.5839	1	75	2.5	male	24	0
1012	ppvh	0.00024385	11.5839	1	71	4	female	30	350
1012	zzvh	-1.37e-05	11.5839	1	70	10	male	25	1080
1012	wwh	1.15e-05	11.5839	1	55	4	male	22	500
1012	yyvh	0.000136833	11.5839	1	75	10	male	24	635
1012	xxvh	1.35e-05	11.5839	1	74	6.23	male	26	800
1012	vvvh	0	11.5839	1	61	5	male	30	575
1013	anovh	-0.000616187	9.79462	0	74	2	male	26	625
1013	bnovh	7.67e-05	9.79462	0	73	6	male	24	310
1013	cnovh	0.000878989	9.79462	0	49	2.5	female	30	0
1013	dnovh	-0.00128813	9.79462	0	77	3	male	28	250
1013	enovh	8.18e-05	9.79462	0	52	1	female	29	0
1013	fnovh	-0.00258771	9.79462	0	73	10	male	26	150
1013	gnovh	-0.00123308	9.79462	0	64	4.3	male	26	150
1013	hnovh	-1.03e-05	9.79462	0	81	9	male	28	500
1013	inovh	0.00060066	9.79462	0	60	2	male	30	425
1013	lnovh	3.53e-06	9.79462	0	77	3.5	female	24	100
1013	mnovh	-0.00301978	9.79462	0	72	4.3	male	28	500
1013	nnovh	0.0347767	9.79462	0	65	8	male	25	0
1013	onovh	0.0124161	9.79462	0	49	2	male	26	560
1013	pnovh	3.02e-05	9.79462	0	75	4	male	26	400
1013	qnovh	-0.000123319	9.79462	0	61	2	male	30	281
1013	rnovh	-0.000174208	9.79462	0	66.31	4.19	female	30	250
1013	snovh	0.00109071	9.79462	0	67	10	female	30	175
1013	aavh	0.00624076	9.79462	1	74	5	female	28	780
1013	bbvh	8.54e-05	9.79462	1	67	3	male	23	445
1013	ccvh	5.27e-05	9.79462	1	53	3	male	30	408
1013	ddvh	0.000203344	9.79462	1	65	8	female	28	150
1013	eevh	0.0046257	9.79462	1	74	4	male	28	175
1013	ffvh	3.97e-06	9.79462	1	56	4	male	30	325
1013	ggvh	-4.01e-05	9.79462	1	72	1	female	28	87.5
1013	hhvh	0.000313493	9.79462	1	77	13	male	30	1100
1013	iivh	0.0741932	9.79462	1	70	14	male	30	605
1013	jjvh	0.00137342	9.79462	1	76	4	female	28	200
1013	kkvh	0.000809428	9.79462	1	68	5	female	24	100
1013	llvh	0.00310328	9.79462	1	57	12	female	30	400
1013	mmvh	0.00199339	9.79462	1	85	7	male	25	797
1013	nnvh	-0.00304662	9.79462	1	75	2.5	male	24	0
1013	ppvh	0.0271546	9.79462	1	71	4	female	30	350
1013	zzvh	0.000307913	9.79462	1	70	10	male	25	1080
1013	wwh	-0.00103714	9.79462	1	55	4	male	22	500
1013	yyvh	0.00350899	9.79462	1	75	10	male	24	635
1013	xxvh	0.000363321	9.79462	1	74	6.23	male	26	800
1013	vvvh	0.0398816	9.79462	1	61	5	male	30	575
1014	anovh	1.02e-05	11.6887	0	74	2	male	26	625
1014	bnovh	0	11.6887	0	73	6	male	24	310
1014	cnovh	6.61e-06	11.6887	0	49	2.5	female	30	0
1014	dnovh	0	11.6887	0	77	3	male	28	250
1014	enovh	-3.69e-05	11.6887	0	52	1	female	29	0
1014	fnovh	1.88e-05	11.6887	0	73	10	male	26	150
1014	gnovh	0	11.6887	0	64	4.3	male	26	150
1014	hnovh	-9.86e-06	11.6887	0	81	9	male	28	500
1014	inovh	0.000205131	11.6887	0	60	2	male	30	425
1014	lnovh	0.000128084	11.6887	0	77	3.5	female	24	100
1014	mnovh	-3.15e-05	11.6887	0	72	4.3	male	28	500
1014	nnovh	6.39e-05	11.6887	0	65	8	male	25	0
1014	onovh	0	11.6887	0	49	2	male	26	560
1014	pnovh	0	11.6887	0	75	4	male	26	400
1014	qnovh	0	11.6887	0	61	2	male	30	281
1014	rnovh	0	11.6887	0	66.31	4.19	female	30	250
1014	snovh	0.000529354	11.6887	0	67	10	female	30	175
1014	aavh	0.000104309	11.6887	1	74	5	female	28	780
1014	bbvh	2.49e-05	11.6887	1	67	3	male	23	445
1014	ccvh	0.0055224	11.6887	1	53	3	male	30	408
1014	ddvh	0.000158623	11.6887	1	65	8	female	28	150
1014	eevh	6.78e-05	11.6887	1	74	4	male	28	175
1014	ffvh	0	11.6887	1	56	4	male	30	325
1014	ggvh	-1.1e-05	11.6887	1	72	1	female	28	87.5
1014	hhvh	0.000652995	11.6887	1	77	13	male	30	1100
1014	iivh	1.55e-06	11.6887	1	70	14	male	30	605
1014	jjvh	2.78e-05	11.6887	1	76	4	female	28	200
1014	kkvh	0	11.6887	1	68	5	female	24	100
1014	llvh	1.37e-05	11.6887	1	57	12	female	30	400
1014	mmvh	0.00266955	11.6887	1	85	7	male	25	797
1014	nnvh	0	11.6887	1	75	2.5	male	24	0
1014	ppvh	0.000435147	11.6887	1	71	4	female	30	350
1014	zzvh	-7.38e-07	11.6887	1	70	10	male	25	1080
1014	wwh	0.000199181	11.6887	1	55	4	male	22	500
1014	yyvh	0.000792757	11.6887	1	75	10	male	24	635
1014	xxvh	0	11.6887	1	74	6.23	male	26	800
1014	vvvh	0	11.6887	1	61	5	male	30	575
1015	anovh	-0.000546292	11.2997	0	74	2	male	26	625
1015	bnovh	0.0131404	11.2997	0	73	6	male	24	310
1015	cnovh	9.77e-05	11.2997	0	49	2.5	female	30	0
1015	dnovh	-0.000229772	11.2997	0	77	3	male	28	250
1015	enovh	7e-05	11.2997	0	52	1	female	29	0
1015	fnovh	0.00830905	11.2997	0	73	10	male	26	150
1015	gnovh	9.77e-05	11.2997	0	64	4.3	male	26	150
1015	hnovh	0.00545742	11.2997	0	81	9	male	28	500
1015	inovh	2.03e-05	11.2997	0	60	2	male	30	425
1015	lnovh	0.00119312	11.2997	0	77	3.5	female	24	100
1015	mnovh	0.000735381	11.2997	0	72	4.3	male	28	500
1015	nnovh	-0.00258873	11.2997	0	65	8	male	25	0
1015	onovh	3.99e-06	11.2997	0	49	2	male	26	560
1015	pnovh	0.00386553	11.2997	0	75	4	male	26	400
1015	qnovh	0.00756911	11.2997	0	61	2	male	30	281
1015	rnovh	0.011235	11.2997	0	66.31	4.19	female	30	250
1015	snovh	0.00667507	11.2997	0	67	10	female	30	175
1015	aavh	0.0138732	11.2997	1	74	5	female	28	780
1015	bbvh	0.011554	11.2997	1	67	3	male	23	445
1015	ccvh	0.0220955	11.2997	1	53	3	male	30	408
1015	ddvh	-3.89e-05	11.2997	1	65	8	female	28	150
1015	eevh	0.00571752	11.2997	1	74	4	male	28	175
1015	ffvh	-0.000234029	11.2997	1	56	4	male	30	325
1015	ggvh	-0.000248898	11.2997	1	72	1	female	28	87.5
1015	hhvh	0.00385247	11.2997	1	77	13	male	30	1100
1015	iivh	0.00220946	11.2997	1	70	14	male	30	605
1015	jjvh	-0.00252302	11.2997	1	76	4	female	28	200
1015	kkvh	0.0070543	11.2997	1	68	5	female	24	100
1015	llvh	-0.000473229	11.2997	1	57	12	female	30	400
1015	mmvh	0.00424175	11.2997	1	85	7	male	25	797
1015	nnvh	0.0996353	11.2997	1	75	2.5	male	24	0
1015	ppvh	0.000912517	11.2997	1	71	4	female	30	350
1015	zzvh	0.000293971	11.2997	1	70	10	male	25	1080
1015	wwh	0.000617938	11.2997	1	55	4	male	22	500
1015	yyvh	0.000246096	11.2997	1	75	10	male	24	635
1015	xxvh	-0.0029823	11.2997	1	74	6.23	male	26	800
1015	vvvh	0.00012152	11.2997	1	61	5	male	30	575
1016	anovh	0.000534766	10.4384	0	74	2	male	26	625
1016	bnovh	1.22e-05	10.4384	0	73	6	male	24	310
1016	cnovh	0.00290967	10.4384	0	49	2.5	female	30	0
1016	dnovh	-0.000585437	10.4384	0	77	3	male	28	250
1016	enovh	0.000382291	10.4384	0	52	1	female	29	0
1016	fnovh	0.0156151	10.4384	0	73	10	male	26	150
1016	gnovh	0.0118663	10.4384	0	64	4.3	male	26	150
1016	hnovh	1.55e-05	10.4384	0	81	9	male	28	500
1016	inovh	-0.000835545	10.4384	0	60	2	male	30	425
1016	lnovh	0.000251428	10.4384	0	77	3.5	female	24	100
1016	mnovh	-4.84e-06	10.4384	0	72	4.3	male	28	500
1016	nnovh	-4.44e-05	10.4384	0	65	8	male	25	0
1016	onovh	0.000615271	10.4384	0	49	2	male	26	560
1016	pnovh	1.15e-05	10.4384	0	75	4	male	26	400
1016	qnovh	0.00045842	10.4384	0	61	2	male	30	281
1016	rnovh	0.000844414	10.4384	0	66.31	4.19	female	30	250
1016	snovh	0.000526341	10.4384	0	67	10	female	30	175
1016	aavh	0	10.4384	1	74	5	female	28	780
1016	bbvh	0.00155233	10.4384	1	67	3	male	23	445
1016	ccvh	0	10.4384	1	53	3	male	30	408
1016	ddvh	-3.35e-05	10.4384	1	65	8	female	28	150
1016	eevh	4.59e-06	10.4384	1	74	4	male	28	175
1016	ffvh	3.74e-05	10.4384	1	56	4	male	30	325
1016	ggvh	0	10.4384	1	72	1	female	28	87.5
1016	hhvh	2.51e-06	10.4384	1	77	13	male	30	1100
1016	iivh	5.58e-05	10.4384	1	70	14	male	30	605
1016	jjvh	5.73e-05	10.4384	1	76	4	female	28	200
1016	kkvh	0	10.4384	1	68	5	female	24	100
1016	llvh	-0.000204556	10.4384	1	57	12	female	30	400
1016	mmvh	0.00538988	10.4384	1	85	7	male	25	797
1016	nnvh	-7.19e-05	10.4384	1	75	2.5	male	24	0
1016	ppvh	5.03e-06	10.4384	1	71	4	female	30	350
1016	zzvh	0.0133694	10.4384	1	70	10	male	25	1080
1016	wwh	0	10.4384	1	55	4	male	22	500
1016	yyvh	0	10.4384	1	75	10	male	24	635
1016	xxvh	5.4e-05	10.4384	1	74	6.23	male	26	800
1016	vvvh	7.88e-05	10.4384	1	61	5	male	30	575
1017	anovh	-0.000321428	14.4426	0	74	2	male	26	625
1017	bnovh	0.000623997	14.4426	0	73	6	male	24	310
1017	cnovh	0.00125274	14.4426	0	49	2.5	female	30	0
1017	dnovh	-0.000262774	14.4426	0	77	3	male	28	250
1017	enovh	-0.00581331	14.4426	0	52	1	female	29	0
1017	fnovh	0.00745355	14.4426	0	73	10	male	26	150
1017	gnovh	0	14.4426	0	64	4.3	male	26	150
1017	hnovh	0	14.4426	0	81	9	male	28	500
1017	inovh	0	14.4426	0	60	2	male	30	425
1017	lnovh	7.19e-05	14.4426	0	77	3.5	female	24	100
1017	mnovh	-1.09e-05	14.4426	0	72	4.3	male	28	500
1017	nnovh	0	14.4426	0	65	8	male	25	0
1017	onovh	0	14.4426	0	49	2	male	26	560
1017	pnovh	-1.91e-06	14.4426	0	75	4	male	26	400
1017	qnovh	0	14.4426	0	61	2	male	30	281
1017	rnovh	3.1e-06	14.4426	0	66.31	4.19	female	30	250
1017	snovh	-0.000317609	14.4426	0	67	10	female	30	175
1017	aavh	0.000166237	14.4426	1	74	5	female	28	780
1017	bbvh	0.00243709	14.4426	1	67	3	male	23	445
1017	ccvh	0	14.4426	1	53	3	male	30	408
1017	ddvh	0.00199751	14.4426	1	65	8	female	28	150
1017	eevh	0.112419	14.4426	1	74	4	male	28	175
1017	ffvh	0	14.4426	1	56	4	male	30	325
1017	ggvh	8.97e-05	14.4426	1	72	1	female	28	87.5
1017	hhvh	0	14.4426	1	77	13	male	30	1100
1017	iivh	0	14.4426	1	70	14	male	30	605
1017	jjvh	2.69e-06	14.4426	1	76	4	female	28	200
1017	kkvh	0	14.4426	1	68	5	female	24	100
1017	llvh	-0.000267496	14.4426	1	57	12	female	30	400
1017	mmvh	0.000632779	14.4426	1	85	7	male	25	797
1017	nnvh	0.00017756	14.4426	1	75	2.5	male	24	0
1017	ppvh	0.00759737	14.4426	1	71	4	female	30	350
1017	zzvh	-2.09e-06	14.4426	1	70	10	male	25	1080
1017	wwh	0.000369462	14.4426	1	55	4	male	22	500
1017	yyvh	0.000456109	14.4426	1	75	10	male	24	635
1017	xxvh	0	14.4426	1	74	6.23	male	26	800
1017	vvvh	0	14.4426	1	61	5	male	30	575
1018	anovh	0.000177249	13.2938	0	74	2	male	26	625
1018	bnovh	0.000245953	13.2938	0	73	6	male	24	310
1018	cnovh	6.74e-05	13.2938	0	49	2.5	female	30	0
1018	dnovh	0	13.2938	0	77	3	male	28	250
1018	enovh	0.000101369	13.2938	0	52	1	female	29	0
1018	fnovh	0.00101069	13.2938	0	73	10	male	26	150
1018	gnovh	0	13.2938	0	64	4.3	male	26	150
1018	hnovh	0.000460631	13.2938	0	81	9	male	28	500
1018	inovh	5.77e-05	13.2938	0	60	2	male	30	425
1018	lnovh	1.23e-05	13.2938	0	77	3.5	female	24	100
1018	mnovh	4.9e-06	13.2938	0	72	4.3	male	28	500
1018	nnovh	0	13.2938	0	65	8	male	25	0
1018	onovh	0	13.2938	0	49	2	male	26	560
1018	pnovh	0	13.2938	0	75	4	male	26	400
1018	qnovh	0.000323379	13.2938	0	61	2	male	30	281
1018	rnovh	0.000206888	13.2938	0	66.31	4.19	female	30	250
1018	snovh	0.00297686	13.2938	0	67	10	female	30	175
1018	aavh	8.99e-05	13.2938	1	74	5	female	28	780
1018	bbvh	0	13.2938	1	67	3	male	23	445
1018	ccvh	0.00724383	13.2938	1	53	3	male	30	408
1018	ddvh	0.00536636	13.2938	1	65	8	female	28	150
1018	eevh	0.000245027	13.2938	1	74	4	male	28	175
1018	ffvh	0	13.2938	1	56	4	male	30	325
1018	ggvh	0	13.2938	1	72	1	female	28	87.5
1018	hhvh	0.0363581	13.2938	1	77	13	male	30	1100
1018	iivh	-0.000310218	13.2938	1	70	14	male	30	605
1018	jjvh	5.95e-05	13.2938	1	76	4	female	28	200
1018	kkvh	0	13.2938	1	68	5	female	24	100
1018	llvh	-1.65e-05	13.2938	1	57	12	female	30	400
1018	mmvh	0.00442669	13.2938	1	85	7	male	25	797
1018	nnvh	0.000202068	13.2938	1	75	2.5	male	24	0
1018	ppvh	0.000289282	13.2938	1	71	4	female	30	350
1018	zzvh	9.99e-05	13.2938	1	70	10	male	25	1080
1018	wwh	-2.16e-05	13.2938	1	55	4	male	22	500
1018	yyvh	0	13.2938	1	75	10	male	24	635
1018	xxvh	1.41e-05	13.2938	1	74	6.23	male	26	800
1018	vvvh	0	13.2938	1	61	5	male	30	575
1019	anovh	0.00558675	12.2283	0	74	2	male	26	625
1019	bnovh	0.00142337	12.2283	0	73	6	male	24	310
1019	cnovh	0.00331742	12.2283	0	49	2.5	female	30	0
1019	dnovh	-0.000118976	12.2283	0	77	3	male	28	250
1019	enovh	0.00174169	12.2283	0	52	1	female	29	0
1019	fnovh	0.00939222	12.2283	0	73	10	male	26	150
1019	gnovh	0.00113484	12.2283	0	64	4.3	male	26	150
1019	hnovh	-0.000366831	12.2283	0	81	9	male	28	500
1019	inovh	0.00212714	12.2283	0	60	2	male	30	425
1019	lnovh	0.000179689	12.2283	0	77	3.5	female	24	100
1019	mnovh	0.000928366	12.2283	0	72	4.3	male	28	500
1019	nnovh	6.11e-05	12.2283	0	65	8	male	25	0
1019	onovh	0	12.2283	0	49	2	male	26	560
1019	pnovh	-0.000371821	12.2283	0	75	4	male	26	400
1019	qnovh	2.84e-05	12.2283	0	61	2	male	30	281
1019	rnovh	1.01e-05	12.2283	0	66.31	4.19	female	30	250
1019	snovh	0.00660283	12.2283	0	67	10	female	30	175
1019	aavh	0.000253255	12.2283	1	74	5	female	28	780
1019	bbvh	0.00133995	12.2283	1	67	3	male	23	445
1019	ccvh	0.0047196	12.2283	1	53	3	male	30	408
1019	ddvh	0.0458589	12.2283	1	65	8	female	28	150
1019	eevh	0.000137965	12.2283	1	74	4	male	28	175
1019	ffvh	6.74e-05	12.2283	1	56	4	male	30	325
1019	ggvh	-0.0163105	12.2283	1	72	1	female	28	87.5
1019	hhvh	0.06039	12.2283	1	77	13	male	30	1100
1019	iivh	9.15e-05	12.2283	1	70	14	male	30	605
1019	jjvh	0.00115464	12.2283	1	76	4	female	28	200
1019	kkvh	8.65e-06	12.2283	1	68	5	female	24	100
1019	llvh	-0.000103531	12.2283	1	57	12	female	30	400
1019	mmvh	0.00884542	12.2283	1	85	7	male	25	797
1019	nnvh	0.00377692	12.2283	1	75	2.5	male	24	0
1019	ppvh	0.0280841	12.2283	1	71	4	female	30	350
1019	zzvh	0.00116757	12.2283	1	70	10	male	25	1080
1019	wwh	0.0109048	12.2283	1	55	4	male	22	500
1019	yyvh	0.000286068	12.2283	1	75	10	male	24	635
1019	xxvh	0.00281296	12.2283	1	74	6.23	male	26	800
1019	vvvh	0	12.2283	1	61	5	male	30	575
1021	anovh	4.32e-05	10.0215	0	74	2	male	26	625
1021	bnovh	7.75e-05	10.0215	0	73	6	male	24	310
1021	cnovh	-0.00016972	10.0215	0	49	2.5	female	30	0
1021	dnovh	0.000264116	10.0215	0	77	3	male	28	250
1021	enovh	6.38e-05	10.0215	0	52	1	female	29	0
1021	fnovh	-0.00394553	10.0215	0	73	10	male	26	150
1021	gnovh	-0.00162928	10.0215	0	64	4.3	male	26	150
1021	hnovh	-2.57e-06	10.0215	0	81	9	male	28	500
1021	inovh	-0.00906599	10.0215	0	60	2	male	30	425
1021	lnovh	-1.3e-07	10.0215	0	77	3.5	female	24	100
1021	mnovh	0.0113455	10.0215	0	72	4.3	male	28	500
1021	nnovh	0.00295855	10.0215	0	65	8	male	25	0
1021	onovh	0.00838803	10.0215	0	49	2	male	26	560
1021	pnovh	8.17e-06	10.0215	0	75	4	male	26	400
1021	qnovh	-0.000296801	10.0215	0	61	2	male	30	281
1021	rnovh	-0.000643424	10.0215	0	66.31	4.19	female	30	250
1021	snovh	0.0016313	10.0215	0	67	10	female	30	175
1021	aavh	0.00962754	10.0215	1	74	5	female	28	780
1021	bbvh	0.000201392	10.0215	1	67	3	male	23	445
1021	ccvh	0.000402704	10.0215	1	53	3	male	30	408
1021	ddvh	0.000261248	10.0215	1	65	8	female	28	150
1021	eevh	0.00221934	10.0215	1	74	4	male	28	175
1021	ffvh	1.07e-06	10.0215	1	56	4	male	30	325
1021	ggvh	-3.81e-05	10.0215	1	72	1	female	28	87.5
1021	hhvh	0.000457178	10.0215	1	77	13	male	30	1100
1021	iivh	0.000765041	10.0215	1	70	14	male	30	605
1021	jjvh	-0.00187966	10.0215	1	76	4	female	28	200
1021	kkvh	-0.00301953	10.0215	1	68	5	female	24	100
1021	llvh	0.00338813	10.0215	1	57	12	female	30	400
1021	mmvh	-0.00118892	10.0215	1	85	7	male	25	797
1021	nnvh	-0.0044413	10.0215	1	75	2.5	male	24	0
1021	ppvh	0.00142322	10.0215	1	71	4	female	30	350
1021	zzvh	0.000429253	10.0215	1	70	10	male	25	1080
1021	wwh	-0.0014087	10.0215	1	55	4	male	22	500
1021	yyvh	0.0049885	10.0215	1	75	10	male	24	635
1021	xxvh	0.00010426	10.0215	1	74	6.23	male	26	800
1021	vvvh	-0.00174504	10.0215	1	61	5	male	30	575
1022	anovh	-4.74e-05	13.0139	0	74	2	male	26	625
1022	bnovh	0.00241502	13.0139	0	73	6	male	24	310
1022	cnovh	0.00167071	13.0139	0	49	2.5	female	30	0
1022	dnovh	-0.00162131	13.0139	0	77	3	male	28	250
1022	enovh	-0.000149824	13.0139	0	52	1	female	29	0
1022	fnovh	0.000556109	13.0139	0	73	10	male	26	150
1022	gnovh	-1.15e-05	13.0139	0	64	4.3	male	26	150
1022	hnovh	0.0118291	13.0139	0	81	9	male	28	500
1022	inovh	0.000299763	13.0139	0	60	2	male	30	425
1022	lnovh	0.00136234	13.0139	0	77	3.5	female	24	100
1022	mnovh	0.00152496	13.0139	0	72	4.3	male	28	500
1022	nnovh	1.51e-05	13.0139	0	65	8	male	25	0
1022	onovh	0	13.0139	0	49	2	male	26	560
1022	pnovh	-0.000153763	13.0139	0	75	4	male	26	400
1022	qnovh	2.37e-05	13.0139	0	61	2	male	30	281
1022	rnovh	0.000183158	13.0139	0	66.31	4.19	female	30	250
1022	snovh	0.000383158	13.0139	0	67	10	female	30	175
1022	aavh	0.0183806	13.0139	1	74	5	female	28	780
1022	bbvh	0.00423598	13.0139	1	67	3	male	23	445
1022	ccvh	0.0149259	13.0139	1	53	3	male	30	408
1022	ddvh	0.000243985	13.0139	1	65	8	female	28	150
1022	eevh	0.17124	13.0139	1	74	4	male	28	175
1022	ffvh	0.00543457	13.0139	1	56	4	male	30	325
1022	ggvh	7.38e-06	13.0139	1	72	1	female	28	87.5
1022	hhvh	0.00325805	13.0139	1	77	13	male	30	1100
1022	iivh	-0.000343692	13.0139	1	70	14	male	30	605
1022	jjvh	-0.00143689	13.0139	1	76	4	female	28	200
1022	kkvh	0.000714326	13.0139	1	68	5	female	24	100
1022	llvh	4.92e-05	13.0139	1	57	12	female	30	400
1022	mmvh	-0.00170575	13.0139	1	85	7	male	25	797
1022	nnvh	0.00724491	13.0139	1	75	2.5	male	24	0
1022	ppvh	0.0137179	13.0139	1	71	4	female	30	350
1022	zzvh	-0.000527242	13.0139	1	70	10	male	25	1080
1022	wwh	-0.0012513	13.0139	1	55	4	male	22	500
1022	yyvh	0.000587337	13.0139	1	75	10	male	24	635
1022	xxvh	0.0205208	13.0139	1	74	6.23	male	26	800
1022	vvvh	0.000913907	13.0139	1	61	5	male	30	575
1023	anovh	0	16.6762	0	74	2	male	26	625
1023	bnovh	8.96e-05	16.6762	0	73	6	male	24	310
1023	cnovh	3.89e-05	16.6762	0	49	2.5	female	30	0
1023	dnovh	0	16.6762	0	77	3	male	28	250
1023	enovh	0.000495264	16.6762	0	52	1	female	29	0
1023	fnovh	0	16.6762	0	73	10	male	26	150
1023	gnovh	-0.00798667	16.6762	0	64	4.3	male	26	150
1023	hnovh	0	16.6762	0	81	9	male	28	500
1023	inovh	0	16.6762	0	60	2	male	30	425
1023	lnovh	0	16.6762	0	77	3.5	female	24	100
1023	mnovh	0	16.6762	0	72	4.3	male	28	500
1023	nnovh	3.52e-05	16.6762	0	65	8	male	25	0
1023	onovh	0	16.6762	0	49	2	male	26	560
1023	pnovh	0.000137653	16.6762	0	75	4	male	26	400
1023	qnovh	0	16.6762	0	61	2	male	30	281
1023	rnovh	4.64e-05	16.6762	0	66.31	4.19	female	30	250
1023	snovh	0	16.6762	0	67	10	female	30	175
1023	aavh	0	16.6762	1	74	5	female	28	780
1023	bbvh	0	16.6762	1	67	3	male	23	445
1023	ccvh	0	16.6762	1	53	3	male	30	408
1023	ddvh	0	16.6762	1	65	8	female	28	150
1023	eevh	0.0076013	16.6762	1	74	4	male	28	175
1023	ffvh	0	16.6762	1	56	4	male	30	325
1023	ggvh	0	16.6762	1	72	1	female	28	87.5
1023	hhvh	0	16.6762	1	77	13	male	30	1100
1023	iivh	4.41e-05	16.6762	1	70	14	male	30	605
1023	jjvh	0	16.6762	1	76	4	female	28	200
1023	kkvh	0	16.6762	1	68	5	female	24	100
1023	llvh	-1.83e-05	16.6762	1	57	12	female	30	400
1023	mmvh	0	16.6762	1	85	7	male	25	797
1023	nnvh	0	16.6762	1	75	2.5	male	24	0
1023	ppvh	2.69e-05	16.6762	1	71	4	female	30	350
1023	zzvh	-0.000376457	16.6762	1	70	10	male	25	1080
1023	wwh	0	16.6762	1	55	4	male	22	500
1023	yyvh	0	16.6762	1	75	10	male	24	635
1023	xxvh	-0.0028542	16.6762	1	74	6.23	male	26	800
1023	vvvh	0.00143823	16.6762	1	61	5	male	30	575
1024	anovh	-0.00046199	14.1225	0	74	2	male	26	625
1024	bnovh	0.00109294	14.1225	0	73	6	male	24	310
1024	cnovh	0.00148642	14.1225	0	49	2.5	female	30	0
1024	dnovh	-0.000649488	14.1225	0	77	3	male	28	250
1024	enovh	-0.00576609	14.1225	0	52	1	female	29	0
1024	fnovh	9.87e-05	14.1225	0	73	10	male	26	150
1024	gnovh	2.45e-07	14.1225	0	64	4.3	male	26	150
1024	hnovh	0.00555978	14.1225	0	81	9	male	28	500
1024	inovh	0.00011248	14.1225	0	60	2	male	30	425
1024	lnovh	0.000647238	14.1225	0	77	3.5	female	24	100
1024	mnovh	0.00100373	14.1225	0	72	4.3	male	28	500
1024	nnovh	1.21e-05	14.1225	0	65	8	male	25	0
1024	onovh	0	14.1225	0	49	2	male	26	560
1024	pnovh	-9.27e-06	14.1225	0	75	4	male	26	400
1024	qnovh	5.08e-05	14.1225	0	61	2	male	30	281
1024	rnovh	7.26e-07	14.1225	0	66.31	4.19	female	30	250
1024	snovh	-0.000106841	14.1225	0	67	10	female	30	175
1024	aavh	0.00196071	14.1225	1	74	5	female	28	780
1024	bbvh	0.00845941	14.1225	1	67	3	male	23	445
1024	ccvh	0.00722996	14.1225	1	53	3	male	30	408
1024	ddvh	0.00166022	14.1225	1	65	8	female	28	150
1024	eevh	0.109736	14.1225	1	74	4	male	28	175
1024	ffvh	0.00154322	14.1225	1	56	4	male	30	325
1024	ggvh	3.95e-05	14.1225	1	72	1	female	28	87.5
1024	hhvh	1.39e-05	14.1225	1	77	13	male	30	1100
1024	iivh	5.48e-05	14.1225	1	70	14	male	30	605
1024	jjvh	0.000119802	14.1225	1	76	4	female	28	200
1024	kkvh	0	14.1225	1	68	5	female	24	100
1024	llvh	-0.000167815	14.1225	1	57	12	female	30	400
1024	mmvh	0.000570621	14.1225	1	85	7	male	25	797
1024	nnvh	0.00235482	14.1225	1	75	2.5	male	24	0
1024	ppvh	0.00833191	14.1225	1	71	4	female	30	350
1024	zzvh	-2.39e-07	14.1225	1	70	10	male	25	1080
1024	wwh	8.92e-05	14.1225	1	55	4	male	22	500
1024	yyvh	-2.78e-06	14.1225	1	75	10	male	24	635
1024	xxvh	-6.18e-05	14.1225	1	74	6.23	male	26	800
1024	vvvh	4.27e-05	14.1225	1	61	5	male	30	575
1025	anovh	0.000951351	11.456	0	74	2	male	26	625
1025	bnovh	0.00538751	11.456	0	73	6	male	24	310
1025	cnovh	-0.000939339	11.456	0	49	2.5	female	30	0
1025	dnovh	-1.66e-06	11.456	0	77	3	male	28	250
1025	enovh	-0.005537	11.456	0	52	1	female	29	0
1025	fnovh	0.000514975	11.456	0	73	10	male	26	150
1025	gnovh	0.000408527	11.456	0	64	4.3	male	26	150
1025	hnovh	1.31e-06	11.456	0	81	9	male	28	500
1025	inovh	-8.92e-06	11.456	0	60	2	male	30	425
1025	lnovh	0.000138712	11.456	0	77	3.5	female	24	100
1025	mnovh	0.000577374	11.456	0	72	4.3	male	28	500
1025	nnovh	0.000187089	11.456	0	65	8	male	25	0
1025	onovh	0.00489133	11.456	0	49	2	male	26	560
1025	pnovh	0.000295819	11.456	0	75	4	male	26	400
1025	qnovh	0.00135196	11.456	0	61	2	male	30	281
1025	rnovh	0.000840455	11.456	0	66.31	4.19	female	30	250
1025	snovh	0.000252566	11.456	0	67	10	female	30	175
1025	aavh	0.0059485	11.456	1	74	5	female	28	780
1025	bbvh	0.000347038	11.456	1	67	3	male	23	445
1025	ccvh	8.63e-05	11.456	1	53	3	male	30	408
1025	ddvh	8.44e-05	11.456	1	65	8	female	28	150
1025	eevh	0.000161739	11.456	1	74	4	male	28	175
1025	ffvh	0	11.456	1	56	4	male	30	325
1025	ggvh	0	11.456	1	72	1	female	28	87.5
1025	hhvh	0	11.456	1	77	13	male	30	1100
1025	iivh	0	11.456	1	70	14	male	30	605
1025	jjvh	-0.00507395	11.456	1	76	4	female	28	200
1025	kkvh	0.00135713	11.456	1	68	5	female	24	100
1025	llvh	-1.11e-05	11.456	1	57	12	female	30	400
1025	mmvh	0.000998536	11.456	1	85	7	male	25	797
1025	nnvh	0.00735721	11.456	1	75	2.5	male	24	0
1025	ppvh	0.00209044	11.456	1	71	4	female	30	350
1025	zzvh	0.000493406	11.456	1	70	10	male	25	1080
1025	wwh	-0.000364746	11.456	1	55	4	male	22	500
1025	yyvh	0.000417568	11.456	1	75	10	male	24	635
1025	xxvh	0.000231077	11.456	1	74	6.23	male	26	800
1025	vvvh	1.3e-05	11.456	1	61	5	male	30	575
1026	anovh	0	13.1758	0	74	2	male	26	625
1026	bnovh	0	13.1758	0	73	6	male	24	310
1026	cnovh	1.52e-05	13.1758	0	49	2.5	female	30	0
1026	dnovh	0	13.1758	0	77	3	male	28	250
1026	enovh	0	13.1758	0	52	1	female	29	0
1026	fnovh	8.08e-06	13.1758	0	73	10	male	26	150
1026	gnovh	0	13.1758	0	64	4.3	male	26	150
1026	hnovh	0	13.1758	0	81	9	male	28	500
1026	inovh	0	13.1758	0	60	2	male	30	425
1026	lnovh	0	13.1758	0	77	3.5	female	24	100
1026	mnovh	0	13.1758	0	72	4.3	male	28	500
1026	nnovh	0	13.1758	0	65	8	male	25	0
1026	onovh	0	13.1758	0	49	2	male	26	560
1026	pnovh	0	13.1758	0	75	4	male	26	400
1026	qnovh	0	13.1758	0	61	2	male	30	281
1026	rnovh	0	13.1758	0	66.31	4.19	female	30	250
1026	snovh	1.86e-07	13.1758	0	67	10	female	30	175
1026	aavh	0	13.1758	1	74	5	female	28	780
1026	bbvh	0	13.1758	1	67	3	male	23	445
1026	ccvh	0	13.1758	1	53	3	male	30	408
1026	ddvh	-2.18e-06	13.1758	1	65	8	female	28	150
1026	eevh	5.46e-06	13.1758	1	74	4	male	28	175
1026	ffvh	0	13.1758	1	56	4	male	30	325
1026	ggvh	0	13.1758	1	72	1	female	28	87.5
1026	hhvh	0	13.1758	1	77	13	male	30	1100
1026	iivh	0	13.1758	1	70	14	male	30	605
1026	jjvh	0	13.1758	1	76	4	female	28	200
1026	kkvh	0	13.1758	1	68	5	female	24	100
1026	llvh	0	13.1758	1	57	12	female	30	400
1026	mmvh	0	13.1758	1	85	7	male	25	797
1026	nnvh	4.51e-06	13.1758	1	75	2.5	male	24	0
1026	ppvh	1.49e-05	13.1758	1	71	4	female	30	350
1026	zzvh	0	13.1758	1	70	10	male	25	1080
1026	wwh	4.63e-05	13.1758	1	55	4	male	22	500
1026	yyvh	0	13.1758	1	75	10	male	24	635
1026	xxvh	0	13.1758	1	74	6.23	male	26	800
1026	vvvh	0	13.1758	1	61	5	male	30	575
1029	anovh	0.00982991	10.2173	0	74	2	male	26	625
1029	bnovh	0.0199179	10.2173	0	73	6	male	24	310
1029	cnovh	-0.0103234	10.2173	0	49	2.5	female	30	0
1029	dnovh	-0.00253003	10.2173	0	77	3	male	28	250
1029	enovh	-0.0710716	10.2173	0	52	1	female	29	0
1029	fnovh	0.0120184	10.2173	0	73	10	male	26	150
1029	gnovh	0.0203527	10.2173	0	64	4.3	male	26	150
1029	hnovh	-0.000371763	10.2173	0	81	9	male	28	500
1029	inovh	8.32e-06	10.2173	0	60	2	male	30	425
1029	lnovh	0.00140267	10.2173	0	77	3.5	female	24	100
1029	mnovh	-0.000769481	10.2173	0	72	4.3	male	28	500
1029	nnovh	0.0240587	10.2173	0	65	8	male	25	0
1029	onovh	-0.00257681	10.2173	0	49	2	male	26	560
1029	pnovh	0.00212527	10.2173	0	75	4	male	26	400
1029	qnovh	0.0151285	10.2173	0	61	2	male	30	281
1029	rnovh	0.0057226	10.2173	0	66.31	4.19	female	30	250
1029	snovh	0.00195177	10.2173	0	67	10	female	30	175
1029	aavh	-0.00297544	10.2173	1	74	5	female	28	780
1029	bbvh	0.00654142	10.2173	1	67	3	male	23	445
1029	ccvh	0.00083067	10.2173	1	53	3	male	30	408
1029	ddvh	0.00470442	10.2173	1	65	8	female	28	150
1029	eevh	0.030836	10.2173	1	74	4	male	28	175
1029	ffvh	0.000192842	10.2173	1	56	4	male	30	325
1029	ggvh	0	10.2173	1	72	1	female	28	87.5
1029	hhvh	3.64e-07	10.2173	1	77	13	male	30	1100
1029	iivh	8.56e-06	10.2173	1	70	14	male	30	605
1029	jjvh	0.0475093	10.2173	1	76	4	female	28	200
1029	kkvh	0.0258861	10.2173	1	68	5	female	24	100
1029	llvh	-0.00014575	10.2173	1	57	12	female	30	400
1029	mmvh	0.00176618	10.2173	1	85	7	male	25	797
1029	nnvh	0.00562407	10.2173	1	75	2.5	male	24	0
1029	ppvh	0.0151561	10.2173	1	71	4	female	30	350
1029	zzvh	0.0112906	10.2173	1	70	10	male	25	1080
1029	wwh	-0.000403092	10.2173	1	55	4	male	22	500
1029	yyvh	0.00208057	10.2173	1	75	10	male	24	635
1029	xxvh	0.000220894	10.2173	1	74	6.23	male	26	800
1029	vvvh	0.00433858	10.2173	1	61	5	male	30	575
1030	anovh	0.000235409	12.9393	0	74	2	male	26	625
1030	bnovh	0.000606759	12.9393	0	73	6	male	24	310
1030	cnovh	0.000442966	12.9393	0	49	2.5	female	30	0
1030	dnovh	-1.46e-05	12.9393	0	77	3	male	28	250
1030	enovh	0.00114078	12.9393	0	52	1	female	29	0
1030	fnovh	0.00133697	12.9393	0	73	10	male	26	150
1030	gnovh	5.64e-05	12.9393	0	64	4.3	male	26	150
1030	hnovh	0.0409362	12.9393	0	81	9	male	28	500
1030	inovh	3.22e-06	12.9393	0	60	2	male	30	425
1030	lnovh	0.000280021	12.9393	0	77	3.5	female	24	100
1030	mnovh	0.000249549	12.9393	0	72	4.3	male	28	500
1030	nnovh	-1.14e-05	12.9393	0	65	8	male	25	0
1030	onovh	0	12.9393	0	49	2	male	26	560
1030	pnovh	9.63e-06	12.9393	0	75	4	male	26	400
1030	qnovh	0.000221695	12.9393	0	61	2	male	30	281
1030	rnovh	0.000960996	12.9393	0	66.31	4.19	female	30	250
1030	snovh	-0.00260091	12.9393	0	67	10	female	30	175
1030	aavh	0.00223352	12.9393	1	74	5	female	28	780
1030	bbvh	-0.000167778	12.9393	1	67	3	male	23	445
1030	ccvh	0.100448	12.9393	1	53	3	male	30	408
1030	ddvh	8e-06	12.9393	1	65	8	female	28	150
1030	eevh	-0.00258055	12.9393	1	74	4	male	28	175
1030	ffvh	1.59e-05	12.9393	1	56	4	male	30	325
1030	ggvh	-0.00340345	12.9393	1	72	1	female	28	87.5
1030	hhvh	0.0163105	12.9393	1	77	13	male	30	1100
1030	iivh	3.17e-05	12.9393	1	70	14	male	30	605
1030	jjvh	0.000236545	12.9393	1	76	4	female	28	200
1030	kkvh	0.000934016	12.9393	1	68	5	female	24	100
1030	llvh	-0.00010442	12.9393	1	57	12	female	30	400
1030	mmvh	0.000202489	12.9393	1	85	7	male	25	797
1030	nnvh	0.00787175	12.9393	1	75	2.5	male	24	0
1030	ppvh	4.81e-05	12.9393	1	71	4	female	30	350
1030	zzvh	2.4e-05	12.9393	1	70	10	male	25	1080
1030	wwh	0.00192844	12.9393	1	55	4	male	22	500
1030	yyvh	0.000113588	12.9393	1	75	10	male	24	635
1030	xxvh	2.64e-05	12.9393	1	74	6.23	male	26	800
1030	vvvh	1.39e-05	12.9393	1	61	5	male	30	575
1031	anovh	0.000105469	12.0253	0	74	2	male	26	625
1031	bnovh	0.00010501	12.0253	0	73	6	male	24	310
1031	cnovh	0.0010903	12.0253	0	49	2.5	female	30	0
1031	dnovh	0.00274454	12.0253	0	77	3	male	28	250
1031	enovh	-3.49e-05	12.0253	0	52	1	female	29	0
1031	fnovh	0.00189301	12.0253	0	73	10	male	26	150
1031	gnovh	0.000570625	12.0253	0	64	4.3	male	26	150
1031	hnovh	0.000392428	12.0253	0	81	9	male	28	500
1031	inovh	0.000468556	12.0253	0	60	2	male	30	425
1031	lnovh	1.79e-05	12.0253	0	77	3.5	female	24	100
1031	mnovh	0.00340481	12.0253	0	72	4.3	male	28	500
1031	nnovh	-0.000136053	12.0253	0	65	8	male	25	0
1031	onovh	0	12.0253	0	49	2	male	26	560
1031	pnovh	-3.39e-05	12.0253	0	75	4	male	26	400
1031	qnovh	0.000262293	12.0253	0	61	2	male	30	281
1031	rnovh	5.92e-05	12.0253	0	66.31	4.19	female	30	250
1031	snovh	0.000474555	12.0253	0	67	10	female	30	175
1031	aavh	0.00749008	12.0253	1	74	5	female	28	780
1031	bbvh	0.000730083	12.0253	1	67	3	male	23	445
1031	ccvh	6.1e-05	12.0253	1	53	3	male	30	408
1031	ddvh	0	12.0253	1	65	8	female	28	150
1031	eevh	0.00760643	12.0253	1	74	4	male	28	175
1031	ffvh	-1.38e-05	12.0253	1	56	4	male	30	325
1031	ggvh	5.21e-05	12.0253	1	72	1	female	28	87.5
1031	hhvh	0.00310715	12.0253	1	77	13	male	30	1100
1031	iivh	0.00413314	12.0253	1	70	14	male	30	605
1031	jjvh	0.00821062	12.0253	1	76	4	female	28	200
1031	kkvh	0	12.0253	1	68	5	female	24	100
1031	llvh	7.04e-05	12.0253	1	57	12	female	30	400
1031	mmvh	-0.000317632	12.0253	1	85	7	male	25	797
1031	nnvh	-0.000337213	12.0253	1	75	2.5	male	24	0
1031	ppvh	0.00616374	12.0253	1	71	4	female	30	350
1031	zzvh	0.000321951	12.0253	1	70	10	male	25	1080
1031	wwh	-0.000194315	12.0253	1	55	4	male	22	500
1031	yyvh	0.00410501	12.0253	1	75	10	male	24	635
1031	xxvh	-6.07e-05	12.0253	1	74	6.23	male	26	800
1031	vvvh	0.000261302	12.0253	1	61	5	male	30	575
1032	anovh	-0.000558543	11.4702	0	74	2	male	26	625
1032	bnovh	0.000266342	11.4702	0	73	6	male	24	310
1032	cnovh	0.00108781	11.4702	0	49	2.5	female	30	0
1032	dnovh	-0.000117532	11.4702	0	77	3	male	28	250
1032	enovh	-0.0038069	11.4702	0	52	1	female	29	0
1032	fnovh	0.00283115	11.4702	0	73	10	male	26	150
1032	gnovh	0	11.4702	0	64	4.3	male	26	150
1032	hnovh	-0.00168705	11.4702	0	81	9	male	28	500
1032	inovh	0.00210181	11.4702	0	60	2	male	30	425
1032	lnovh	0.00690606	11.4702	0	77	3.5	female	24	100
1032	mnovh	-0.000568505	11.4702	0	72	4.3	male	28	500
1032	nnovh	0.00353699	11.4702	0	65	8	male	25	0
1032	onovh	-8.13e-06	11.4702	0	49	2	male	26	560
1032	pnovh	0	11.4702	0	75	4	male	26	400
1032	qnovh	-0.000245932	11.4702	0	61	2	male	30	281
1032	rnovh	3.04e-05	11.4702	0	66.31	4.19	female	30	250
1032	snovh	0.00555808	11.4702	0	67	10	female	30	175
1032	aavh	0.0108812	11.4702	1	74	5	female	28	780
1032	bbvh	0.00227266	11.4702	1	67	3	male	23	445
1032	ccvh	0.253345	11.4702	1	53	3	male	30	408
1032	ddvh	0.00181733	11.4702	1	65	8	female	28	150
1032	eevh	0.00173237	11.4702	1	74	4	male	28	175
1032	ffvh	0.000424408	11.4702	1	56	4	male	30	325
1032	ggvh	-0.00135404	11.4702	1	72	1	female	28	87.5
1032	hhvh	0.00971018	11.4702	1	77	13	male	30	1100
1032	iivh	0.000770473	11.4702	1	70	14	male	30	605
1032	jjvh	0.00203585	11.4702	1	76	4	female	28	200
1032	kkvh	0	11.4702	1	68	5	female	24	100
1032	llvh	0.00152123	11.4702	1	57	12	female	30	400
1032	mmvh	0.0255848	11.4702	1	85	7	male	25	797
1032	nnvh	0	11.4702	1	75	2.5	male	24	0
1032	ppvh	0.000893994	11.4702	1	71	4	female	30	350
1032	zzvh	-0.000518737	11.4702	1	70	10	male	25	1080
1032	wwh	0.000105982	11.4702	1	55	4	male	22	500
1032	yyvh	0.00939494	11.4702	1	75	10	male	24	635
1032	xxvh	0	11.4702	1	74	6.23	male	26	800
1032	vvvh	0	11.4702	1	61	5	male	30	575
1033	anovh	-0.000260325	10.7388	0	74	2	male	26	625
1033	bnovh	0.00622876	10.7388	0	73	6	male	24	310
1033	cnovh	5.95e-05	10.7388	0	49	2.5	female	30	0
1033	dnovh	0.000585091	10.7388	0	77	3	male	28	250
1033	enovh	0	10.7388	0	52	1	female	29	0
1033	fnovh	0.000299089	10.7388	0	73	10	male	26	150
1033	gnovh	-1.44e-05	10.7388	0	64	4.3	male	26	150
1033	hnovh	0.000117765	10.7388	0	81	9	male	28	500
1033	inovh	-0.00467097	10.7388	0	60	2	male	30	425
1033	lnovh	0.00246296	10.7388	0	77	3.5	female	24	100
1033	mnovh	-0.000513178	10.7388	0	72	4.3	male	28	500
1033	nnovh	-0.000271652	10.7388	0	65	8	male	25	0
1033	onovh	0	10.7388	0	49	2	male	26	560
1033	pnovh	0.00832003	10.7388	0	75	4	male	26	400
1033	qnovh	2.68e-06	10.7388	0	61	2	male	30	281
1033	rnovh	0.000110158	10.7388	0	66.31	4.19	female	30	250
1033	snovh	-0.0117488	10.7388	0	67	10	female	30	175
1033	aavh	8.48e-06	10.7388	1	74	5	female	28	780
1033	bbvh	0.0119408	10.7388	1	67	3	male	23	445
1033	ccvh	0.00714969	10.7388	1	53	3	male	30	408
1033	ddvh	-0.000179729	10.7388	1	65	8	female	28	150
1033	eevh	0.000572483	10.7388	1	74	4	male	28	175
1033	ffvh	0.0858916	10.7388	1	56	4	male	30	325
1033	ggvh	0	10.7388	1	72	1	female	28	87.5
1033	hhvh	0.00516825	10.7388	1	77	13	male	30	1100
1033	iivh	0.00604422	10.7388	1	70	14	male	30	605
1033	jjvh	-0.00592736	10.7388	1	76	4	female	28	200
1033	kkvh	-0.00252592	10.7388	1	68	5	female	24	100
1033	llvh	-5.27e-05	10.7388	1	57	12	female	30	400
1033	mmvh	0.0560923	10.7388	1	85	7	male	25	797
1033	nnvh	-0.000657787	10.7388	1	75	2.5	male	24	0
1033	ppvh	0.0157567	10.7388	1	71	4	female	30	350
1033	zzvh	0.000139114	10.7388	1	70	10	male	25	1080
1033	wwh	0.00104593	10.7388	1	55	4	male	22	500
1033	yyvh	1.56e-05	10.7388	1	75	10	male	24	635
1033	xxvh	-0.000191301	10.7388	1	74	6.23	male	26	800
1033	vvvh	0.000484554	10.7388	1	61	5	male	30	575
1034	anovh	0.000238623	16.9746	0	74	2	male	26	625
1034	bnovh	0	16.9746	0	73	6	male	24	310
1034	cnovh	0.000455892	16.9746	0	49	2.5	female	30	0
1034	dnovh	0	16.9746	0	77	3	male	28	250
1034	enovh	0.000136195	16.9746	0	52	1	female	29	0
1034	fnovh	0	16.9746	0	73	10	male	26	150
1034	gnovh	0	16.9746	0	64	4.3	male	26	150
1034	hnovh	-0.000477097	16.9746	0	81	9	male	28	500
1034	inovh	0	16.9746	0	60	2	male	30	425
1034	lnovh	0	16.9746	0	77	3.5	female	24	100
1034	mnovh	0	16.9746	0	72	4.3	male	28	500
1034	nnovh	0	16.9746	0	65	8	male	25	0
1034	onovh	0	16.9746	0	49	2	male	26	560
1034	pnovh	0	16.9746	0	75	4	male	26	400
1034	qnovh	0	16.9746	0	61	2	male	30	281
1034	rnovh	0	16.9746	0	66.31	4.19	female	30	250
1034	snovh	-0.00513851	16.9746	0	67	10	female	30	175
1034	aavh	5.74e-05	16.9746	1	74	5	female	28	780
1034	bbvh	0	16.9746	1	67	3	male	23	445
1034	ccvh	0	16.9746	1	53	3	male	30	408
1034	ddvh	0	16.9746	1	65	8	female	28	150
1034	eevh	-2.11e-05	16.9746	1	74	4	male	28	175
1034	ffvh	0	16.9746	1	56	4	male	30	325
1034	ggvh	0.000319466	16.9746	1	72	1	female	28	87.5
1034	hhvh	0.00513042	16.9746	1	77	13	male	30	1100
1034	iivh	0	16.9746	1	70	14	male	30	605
1034	jjvh	0	16.9746	1	76	4	female	28	200
1034	kkvh	0	16.9746	1	68	5	female	24	100
1034	llvh	-2.54e-06	16.9746	1	57	12	female	30	400
1034	mmvh	0	16.9746	1	85	7	male	25	797
1034	nnvh	0	16.9746	1	75	2.5	male	24	0
1034	ppvh	3.08e-05	16.9746	1	71	4	female	30	350
1034	zzvh	0	16.9746	1	70	10	male	25	1080
1034	wwh	6.53e-05	16.9746	1	55	4	male	22	500
1034	yyvh	-2.59e-06	16.9746	1	75	10	male	24	635
1034	xxvh	0	16.9746	1	74	6.23	male	26	800
1034	vvvh	0	16.9746	1	61	5	male	30	575
1035	anovh	2.51e-05	16.0294	0	74	2	male	26	625
1035	bnovh	0	16.0294	0	73	6	male	24	310
1035	cnovh	3.97e-05	16.0294	0	49	2.5	female	30	0
1035	dnovh	0	16.0294	0	77	3	male	28	250
1035	enovh	-0.00012664	16.0294	0	52	1	female	29	0
1035	fnovh	2.43e-06	16.0294	0	73	10	male	26	150
1035	gnovh	0	16.0294	0	64	4.3	male	26	150
1035	hnovh	0.000915809	16.0294	0	81	9	male	28	500
1035	inovh	0	16.0294	0	60	2	male	30	425
1035	lnovh	0	16.0294	0	77	3.5	female	24	100
1035	mnovh	0	16.0294	0	72	4.3	male	28	500
1035	nnovh	0	16.0294	0	65	8	male	25	0
1035	onovh	0	16.0294	0	49	2	male	26	560
1035	pnovh	0	16.0294	0	75	4	male	26	400
1035	qnovh	0	16.0294	0	61	2	male	30	281
1035	rnovh	0	16.0294	0	66.31	4.19	female	30	250
1035	snovh	-0.000374473	16.0294	0	67	10	female	30	175
1035	aavh	0.00039425	16.0294	1	74	5	female	28	780
1035	bbvh	0	16.0294	1	67	3	male	23	445
1035	ccvh	0.192511	16.0294	1	53	3	male	30	408
1035	ddvh	2.63e-05	16.0294	1	65	8	female	28	150
1035	eevh	6.67e-06	16.0294	1	74	4	male	28	175
1035	ffvh	0	16.0294	1	56	4	male	30	325
1035	ggvh	-1.31e-05	16.0294	1	72	1	female	28	87.5
1035	hhvh	0.000171115	16.0294	1	77	13	male	30	1100
1035	iivh	0	16.0294	1	70	14	male	30	605
1035	jjvh	2.67e-08	16.0294	1	76	4	female	28	200
1035	kkvh	0	16.0294	1	68	5	female	24	100
1035	llvh	0	16.0294	1	57	12	female	30	400
1035	mmvh	1.38e-05	16.0294	1	85	7	male	25	797
1035	nnvh	0	16.0294	1	75	2.5	male	24	0
1035	ppvh	0.00025569	16.0294	1	71	4	female	30	350
1035	zzvh	0	16.0294	1	70	10	male	25	1080
1035	wwh	2.47e-05	16.0294	1	55	4	male	22	500
1035	yyvh	0	16.0294	1	75	10	male	24	635
1035	xxvh	0	16.0294	1	74	6.23	male	26	800
1035	vvvh	0	16.0294	1	61	5	male	30	575
2000	anovh	1.93e-05	16.0716	0	74	2	male	26	625
2000	bnovh	1.36e-06	16.0716	0	73	6	male	24	310
2000	cnovh	0.000860231	16.0716	0	49	2.5	female	30	0
2000	dnovh	-0.00106467	16.0716	0	77	3	male	28	250
2000	enovh	-0.000800683	16.0716	0	52	1	female	29	0
2000	fnovh	0.00024167	16.0716	0	73	10	male	26	150
2000	gnovh	1.12e-05	16.0716	0	64	4.3	male	26	150
2000	hnovh	0.000469338	16.0716	0	81	9	male	28	500
2000	inovh	-9.76e-05	16.0716	0	60	2	male	30	425
2000	lnovh	1.23e-05	16.0716	0	77	3.5	female	24	100
2000	mnovh	-1.36e-05	16.0716	0	72	4.3	male	28	500
2000	nnovh	7.45e-07	16.0716	0	65	8	male	25	0
2000	onovh	6.15e-06	16.0716	0	49	2	male	26	560
2000	pnovh	0.00341029	16.0716	0	75	4	male	26	400
2000	qnovh	5.19e-06	16.0716	0	61	2	male	30	281
2000	rnovh	6.24e-05	16.0716	0	66.31	4.19	female	30	250
2000	snovh	-0.000695616	16.0716	0	67	10	female	30	175
2000	aavh	0.000116144	16.0716	1	74	5	female	28	780
2000	bbvh	0.000224414	16.0716	1	67	3	male	23	445
2000	ccvh	0.0492368	16.0716	1	53	3	male	30	408
2000	ddvh	0	16.0716	1	65	8	female	28	150
2000	eevh	8.98e-05	16.0716	1	74	4	male	28	175
2000	ffvh	0.00149013	16.0716	1	56	4	male	30	325
2000	ggvh	0.00102826	16.0716	1	72	1	female	28	87.5
2000	hhvh	1.03e-06	16.0716	1	77	13	male	30	1100
2000	iivh	4.4e-06	16.0716	1	70	14	male	30	605
2000	jjvh	-5.4e-06	16.0716	1	76	4	female	28	200
2000	kkvh	-5.9e-06	16.0716	1	68	5	female	24	100
2000	llvh	-3.63e-05	16.0716	1	57	12	female	30	400
2000	mmvh	0	16.0716	1	85	7	male	25	797
2000	nnvh	0.00210999	16.0716	1	75	2.5	male	24	0
2000	ppvh	0.0174866	16.0716	1	71	4	female	30	350
2000	zzvh	0.000163787	16.0716	1	70	10	male	25	1080
2000	wwh	5.3e-05	16.0716	1	55	4	male	22	500
2000	yyvh	0	16.0716	1	75	10	male	24	635
2000	xxvh	-6.62e-06	16.0716	1	74	6.23	male	26	800
2000	vvvh	5.71e-05	16.0716	1	61	5	male	30	575
2002	anovh	0.00176385	16.2689	0	74	2	male	26	625
2002	bnovh	-0.000132105	16.2689	0	73	6	male	24	310
2002	cnovh	0.000871429	16.2689	0	49	2.5	female	30	0
2002	dnovh	-0.00250722	16.2689	0	77	3	male	28	250
2002	enovh	0.000730221	16.2689	0	52	1	female	29	0
2002	fnovh	8.87e-05	16.2689	0	73	10	male	26	150
2002	gnovh	0	16.2689	0	64	4.3	male	26	150
2002	hnovh	-0.00242612	16.2689	0	81	9	male	28	500
2002	inovh	0	16.2689	0	60	2	male	30	425
2002	lnovh	0	16.2689	0	77	3.5	female	24	100
2002	mnovh	0.00153746	16.2689	0	72	4.3	male	28	500
2002	nnovh	5.5e-05	16.2689	0	65	8	male	25	0
2002	onovh	7.73e-05	16.2689	0	49	2	male	26	560
2002	pnovh	0.0010975	16.2689	0	75	4	male	26	400
2002	qnovh	0.00184181	16.2689	0	61	2	male	30	281
2002	rnovh	9.92e-05	16.2689	0	66.31	4.19	female	30	250
2002	snovh	0.000546892	16.2689	0	67	10	female	30	175
2002	aavh	0.0119336	16.2689	1	74	5	female	28	780
2002	bbvh	0.00039343	16.2689	1	67	3	male	23	445
2002	ccvh	-0.000123907	16.2689	1	53	3	male	30	408
2002	ddvh	-5.58e-06	16.2689	1	65	8	female	28	150
2002	eevh	0.0142167	16.2689	1	74	4	male	28	175
2002	ffvh	0	16.2689	1	56	4	male	30	325
2002	ggvh	0	16.2689	1	72	1	female	28	87.5
2002	hhvh	0	16.2689	1	77	13	male	30	1100
2002	iivh	2.91e-06	16.2689	1	70	14	male	30	605
2002	jjvh	0.000144682	16.2689	1	76	4	female	28	200
2002	kkvh	0	16.2689	1	68	5	female	24	100
2002	llvh	-2.16e-06	16.2689	1	57	12	female	30	400
2002	mmvh	-0.000676858	16.2689	1	85	7	male	25	797
2002	nnvh	0.0122506	16.2689	1	75	2.5	male	24	0
2002	ppvh	0.00562543	16.2689	1	71	4	female	30	350
2002	zzvh	0.00384513	16.2689	1	70	10	male	25	1080
2002	wwh	0.00108631	16.2689	1	55	4	male	22	500
2002	yyvh	0	16.2689	1	75	10	male	24	635
2002	xxvh	0.000162078	16.2689	1	74	6.23	male	26	800
2002	vvvh	0	16.2689	1	61	5	male	30	575
2003	anovh	-0.000905485	10.8919	0	74	2	male	26	625
2003	bnovh	-5.94e-06	10.8919	0	73	6	male	24	310
2003	cnovh	0.000290196	10.8919	0	49	2.5	female	30	0
2003	dnovh	0	10.8919	0	77	3	male	28	250
2003	enovh	0	10.8919	0	52	1	female	29	0
2003	fnovh	0.000439122	10.8919	0	73	10	male	26	150
2003	gnovh	0	10.8919	0	64	4.3	male	26	150
2003	hnovh	-0.00171096	10.8919	0	81	9	male	28	500
2003	inovh	0.000134614	10.8919	0	60	2	male	30	425
2003	lnovh	0.000209167	10.8919	0	77	3.5	female	24	100
2003	mnovh	7.72e-05	10.8919	0	72	4.3	male	28	500
2003	nnovh	0	10.8919	0	65	8	male	25	0
2003	onovh	0.000255807	10.8919	0	49	2	male	26	560
2003	pnovh	0	10.8919	0	75	4	male	26	400
2003	qnovh	6.6e-05	10.8919	0	61	2	male	30	281
2003	rnovh	-1.1e-06	10.8919	0	66.31	4.19	female	30	250
2003	snovh	0.00658104	10.8919	0	67	10	female	30	175
2003	aavh	0.00298947	10.8919	1	74	5	female	28	780
2003	bbvh	2.64e-06	10.8919	1	67	3	male	23	445
2003	ccvh	0.000260922	10.8919	1	53	3	male	30	408
2003	ddvh	0.000504019	10.8919	1	65	8	female	28	150
2003	eevh	-3.09e-05	10.8919	1	74	4	male	28	175
2003	ffvh	-0.00463402	10.8919	1	56	4	male	30	325
2003	ggvh	0.000234318	10.8919	1	72	1	female	28	87.5
2003	hhvh	0	10.8919	1	77	13	male	30	1100
2003	iivh	7.36e-05	10.8919	1	70	14	male	30	605
2003	jjvh	0.000257657	10.8919	1	76	4	female	28	200
2003	kkvh	0.00558803	10.8919	1	68	5	female	24	100
2003	llvh	-0.000114737	10.8919	1	57	12	female	30	400
2003	mmvh	0	10.8919	1	85	7	male	25	797
2003	nnvh	0.000196985	10.8919	1	75	2.5	male	24	0
2003	ppvh	0	10.8919	1	71	4	female	30	350
2003	zzvh	-8.14e-05	10.8919	1	70	10	male	25	1080
2003	wwh	0.000267073	10.8919	1	55	4	male	22	500
2003	yyvh	0.00025896	10.8919	1	75	10	male	24	635
2003	xxvh	-3.64e-06	10.8919	1	74	6.23	male	26	800
2003	vvvh	2.88e-05	10.8919	1	61	5	male	30	575
2004	anovh	0.00142925	10.6984	0	74	2	male	26	625
2004	bnovh	-8.27e-05	10.6984	0	73	6	male	24	310
2004	cnovh	0.00160331	10.6984	0	49	2.5	female	30	0
2004	dnovh	-0.00313163	10.6984	0	77	3	male	28	250
2004	enovh	0.00172946	10.6984	0	52	1	female	29	0
2004	fnovh	0	10.6984	0	73	10	male	26	150
2004	gnovh	-0.00156995	10.6984	0	64	4.3	male	26	150
2004	hnovh	-0.00169083	10.6984	0	81	9	male	28	500
2004	inovh	0	10.6984	0	60	2	male	30	425
2004	lnovh	0	10.6984	0	77	3.5	female	24	100
2004	mnovh	0.00121251	10.6984	0	72	4.3	male	28	500
2004	nnovh	5.04e-05	10.6984	0	65	8	male	25	0
2004	onovh	5.67e-05	10.6984	0	49	2	male	26	560
2004	pnovh	0.00472139	10.6984	0	75	4	male	26	400
2004	qnovh	0.00146183	10.6984	0	61	2	male	30	281
2004	rnovh	0.000119271	10.6984	0	66.31	4.19	female	30	250
2004	snovh	-0.000219512	10.6984	0	67	10	female	30	175
2004	aavh	0.0110166	10.6984	1	74	5	female	28	780
2004	bbvh	0.000446382	10.6984	1	67	3	male	23	445
2004	ccvh	-0.000105742	10.6984	1	53	3	male	30	408
2004	ddvh	0	10.6984	1	65	8	female	28	150
2004	eevh	0.0129819	10.6984	1	74	4	male	28	175
2004	ffvh	0	10.6984	1	56	4	male	30	325
2004	ggvh	0.000807335	10.6984	1	72	1	female	28	87.5
2004	hhvh	0	10.6984	1	77	13	male	30	1100
2004	iivh	0	10.6984	1	70	14	male	30	605
2004	jjvh	0.000113816	10.6984	1	76	4	female	28	200
2004	kkvh	0	10.6984	1	68	5	female	24	100
2004	llvh	-0.000113665	10.6984	1	57	12	female	30	400
2004	mmvh	-0.000504144	10.6984	1	85	7	male	25	797
2004	nnvh	0.0122233	10.6984	1	75	2.5	male	24	0
2004	ppvh	0.0219873	10.6984	1	71	4	female	30	350
2004	zzvh	0.00307743	10.6984	1	70	10	male	25	1080
2004	wwh	0.000883201	10.6984	1	55	4	male	22	500
2004	yyvh	0	10.6984	1	75	10	male	24	635
2004	xxvh	-0.000437319	10.6984	1	74	6.23	male	26	800
2004	vvvh	0.000465301	10.6984	1	61	5	male	30	575
2005	anovh	0.0218348	10.1513	0	74	2	male	26	625
2005	bnovh	1.26e-05	10.1513	0	73	6	male	24	310
2005	cnovh	-0.0233425	10.1513	0	49	2.5	female	30	0
2005	dnovh	-0.000986902	10.1513	0	77	3	male	28	250
2005	enovh	-0.157907	10.1513	0	52	1	female	29	0
2005	fnovh	0.0110252	10.1513	0	73	10	male	26	150
2005	gnovh	-0.00602485	10.1513	0	64	4.3	male	26	150
2005	hnovh	2.12e-05	10.1513	0	81	9	male	28	500
2005	inovh	8.9e-05	10.1513	0	60	2	male	30	425
2005	lnovh	0.000405659	10.1513	0	77	3.5	female	24	100
2005	mnovh	-0.00732421	10.1513	0	72	4.3	male	28	500
2005	nnovh	0.00712125	10.1513	0	65	8	male	25	0
2005	onovh	0.0345647	10.1513	0	49	2	male	26	560
2005	pnovh	-0.000305163	10.1513	0	75	4	male	26	400
2005	qnovh	0.0344325	10.1513	0	61	2	male	30	281
2005	rnovh	0.0122181	10.1513	0	66.31	4.19	female	30	250
2005	snovh	-6.45e-05	10.1513	0	67	10	female	30	175
2005	aavh	0.0394629	10.1513	1	74	5	female	28	780
2005	bbvh	0.00382729	10.1513	1	67	3	male	23	445
2005	ccvh	0.00146085	10.1513	1	53	3	male	30	408
2005	ddvh	0.000445282	10.1513	1	65	8	female	28	150
2005	eevh	0.01441	10.1513	1	74	4	male	28	175
2005	ffvh	1.97e-05	10.1513	1	56	4	male	30	325
2005	ggvh	0	10.1513	1	72	1	female	28	87.5
2005	hhvh	-3.63e-06	10.1513	1	77	13	male	30	1100
2005	iivh	0.00873735	10.1513	1	70	14	male	30	605
2005	jjvh	-0.0111331	10.1513	1	76	4	female	28	200
2005	kkvh	0.105202	10.1513	1	68	5	female	24	100
2005	llvh	0.0203994	10.1513	1	57	12	female	30	400
2005	mmvh	0.0013702	10.1513	1	85	7	male	25	797
2005	nnvh	0.000913021	10.1513	1	75	2.5	male	24	0
2005	ppvh	0.0114381	10.1513	1	71	4	female	30	350
2005	zzvh	0.0153082	10.1513	1	70	10	male	25	1080
2005	wwh	-0.000305881	10.1513	1	55	4	male	22	500
2005	yyvh	0.00226446	10.1513	1	75	10	male	24	635
2005	xxvh	0.00667279	10.1513	1	74	6.23	male	26	800
2005	vvvh	-0.00116385	10.1513	1	61	5	male	30	575
2006	anovh	0.000330521	11.4941	0	74	2	male	26	625
2006	bnovh	0.000346618	11.4941	0	73	6	male	24	310
2006	cnovh	0.00390827	11.4941	0	49	2.5	female	30	0
2006	dnovh	-3.86e-05	11.4941	0	77	3	male	28	250
2006	enovh	0.000274413	11.4941	0	52	1	female	29	0
2006	fnovh	0.0162804	11.4941	0	73	10	male	26	150
2006	gnovh	0.00788566	11.4941	0	64	4.3	male	26	150
2006	hnovh	9.47e-07	11.4941	0	81	9	male	28	500
2006	inovh	-0.00299575	11.4941	0	60	2	male	30	425
2006	lnovh	-2.72e-05	11.4941	0	77	3.5	female	24	100
2006	mnovh	0	11.4941	0	72	4.3	male	28	500
2006	nnovh	-4.47e-06	11.4941	0	65	8	male	25	0
2006	onovh	6.52e-05	11.4941	0	49	2	male	26	560
2006	pnovh	0.000580171	11.4941	0	75	4	male	26	400
2006	qnovh	3.58e-05	11.4941	0	61	2	male	30	281
2006	rnovh	8.05e-05	11.4941	0	66.31	4.19	female	30	250
2006	snovh	-0.00415883	11.4941	0	67	10	female	30	175
2006	aavh	0	11.4941	1	74	5	female	28	780
2006	bbvh	0.00102067	11.4941	1	67	3	male	23	445
2006	ccvh	0	11.4941	1	53	3	male	30	408
2006	ddvh	-1.88e-06	11.4941	1	65	8	female	28	150
2006	eevh	4.25e-06	11.4941	1	74	4	male	28	175
2006	ffvh	0.034175	11.4941	1	56	4	male	30	325
2006	ggvh	0	11.4941	1	72	1	female	28	87.5
2006	hhvh	0.000283032	11.4941	1	77	13	male	30	1100
2006	iivh	0.000360675	11.4941	1	70	14	male	30	605
2006	jjvh	-0.00043908	11.4941	1	76	4	female	28	200
2006	kkvh	-0.000319392	11.4941	1	68	5	female	24	100
2006	llvh	-3.06e-05	11.4941	1	57	12	female	30	400
2006	mmvh	9.68e-06	11.4941	1	85	7	male	25	797
2006	nnvh	-0.000188295	11.4941	1	75	2.5	male	24	0
2006	ppvh	0.0059536	11.4941	1	71	4	female	30	350
2006	zzvh	0.0016392	11.4941	1	70	10	male	25	1080
2006	wwh	4.99e-05	11.4941	1	55	4	male	22	500
2006	yyvh	0	11.4941	1	75	10	male	24	635
2006	xxvh	3.73e-05	11.4941	1	74	6.23	male	26	800
2006	vvvh	0.000204302	11.4941	1	61	5	male	30	575
2007	anovh	0.00726834	9.98605	0	74	2	male	26	625
2007	bnovh	0.00557635	9.98605	0	73	6	male	24	310
2007	cnovh	0.0736065	9.98605	0	49	2.5	female	30	0
2007	dnovh	-0.0135889	9.98605	0	77	3	male	28	250
2007	enovh	0.00186039	9.98605	0	52	1	female	29	0
2007	fnovh	0.0935654	9.98605	0	73	10	male	26	150
2007	gnovh	0.0110926	9.98605	0	64	4.3	male	26	150
2007	hnovh	0.000834364	9.98605	0	81	9	male	28	500
2007	inovh	-0.0210122	9.98605	0	60	2	male	30	425
2007	lnovh	0.00189565	9.98605	0	77	3.5	female	24	100
2007	mnovh	-0.000976044	9.98605	0	72	4.3	male	28	500
2007	nnovh	0.000341707	9.98605	0	65	8	male	25	0
2007	onovh	0.00546284	9.98605	0	49	2	male	26	560
2007	pnovh	0.00538544	9.98605	0	75	4	male	26	400
2007	qnovh	0.00395517	9.98605	0	61	2	male	30	281
2007	rnovh	0.00719688	9.98605	0	66.31	4.19	female	30	250
2007	snovh	-0.001176	9.98605	0	67	10	female	30	175
2007	aavh	-5.53e-05	9.98605	1	74	5	female	28	780
2007	bbvh	0.000675953	9.98605	1	67	3	male	23	445
2007	ccvh	1.47e-05	9.98605	1	53	3	male	30	408
2007	ddvh	0.00029557	9.98605	1	65	8	female	28	150
2007	eevh	0.00018209	9.98605	1	74	4	male	28	175
2007	ffvh	0.0444766	9.98605	1	56	4	male	30	325
2007	ggvh	1.04e-05	9.98605	1	72	1	female	28	87.5
2007	hhvh	0.00606769	9.98605	1	77	13	male	30	1100
2007	iivh	0.0362992	9.98605	1	70	14	male	30	605
2007	jjvh	-0.00951068	9.98605	1	76	4	female	28	200
2007	kkvh	-0.00262005	9.98605	1	68	5	female	24	100
2007	llvh	0.000510896	9.98605	1	57	12	female	30	400
2007	mmvh	0.00112841	9.98605	1	85	7	male	25	797
2007	nnvh	-0.00323033	9.98605	1	75	2.5	male	24	0
2007	ppvh	0.0127936	9.98605	1	71	4	female	30	350
2007	zzvh	0.10587	9.98605	1	70	10	male	25	1080
2007	wwh	-0.031796	9.98605	1	55	4	male	22	500
2007	yyvh	0.000223447	9.98605	1	75	10	male	24	635
2007	xxvh	0.0431418	9.98605	1	74	6.23	male	26	800
2007	vvvh	0.00391694	9.98605	1	61	5	male	30	575
2008	anovh	0.000962149	10.6683	0	74	2	male	26	625
2008	bnovh	0.00608101	10.6683	0	73	6	male	24	310
2008	cnovh	0.00400127	10.6683	0	49	2.5	female	30	0
2008	dnovh	-0.00457628	10.6683	0	77	3	male	28	250
2008	enovh	-0.00599785	10.6683	0	52	1	female	29	0
2008	fnovh	0.00478781	10.6683	0	73	10	male	26	150
2008	gnovh	0.0210967	10.6683	0	64	4.3	male	26	150
2008	hnovh	0.000427815	10.6683	0	81	9	male	28	500
2008	inovh	-0.000262385	10.6683	0	60	2	male	30	425
2008	lnovh	0.0051151	10.6683	0	77	3.5	female	24	100
2008	mnovh	-0.000606668	10.6683	0	72	4.3	male	28	500
2008	nnovh	0.0192089	10.6683	0	65	8	male	25	0
2008	onovh	-9.61e-07	10.6683	0	49	2	male	26	560
2008	pnovh	0.000962588	10.6683	0	75	4	male	26	400
2008	qnovh	0.0097139	10.6683	0	61	2	male	30	281
2008	rnovh	0.0101705	10.6683	0	66.31	4.19	female	30	250
2008	snovh	-0.00035384	10.6683	0	67	10	female	30	175
2008	aavh	0.00368735	10.6683	1	74	5	female	28	780
2008	bbvh	0.0342142	10.6683	1	67	3	male	23	445
2008	ccvh	0.0219633	10.6683	1	53	3	male	30	408
2008	ddvh	4.95e-06	10.6683	1	65	8	female	28	150
2008	eevh	0.0223491	10.6683	1	74	4	male	28	175
2008	ffvh	0.069682	10.6683	1	56	4	male	30	325
2008	ggvh	1.65e-06	10.6683	1	72	1	female	28	87.5
2008	hhvh	3.78e-07	10.6683	1	77	13	male	30	1100
2008	iivh	0.00356106	10.6683	1	70	14	male	30	605
2008	jjvh	0.000300092	10.6683	1	76	4	female	28	200
2008	kkvh	-0.000146161	10.6683	1	68	5	female	24	100
2008	llvh	0.000667641	10.6683	1	57	12	female	30	400
2008	mmvh	-3.96e-05	10.6683	1	85	7	male	25	797
2008	nnvh	-0.000694379	10.6683	1	75	2.5	male	24	0
2008	ppvh	-0.00590743	10.6683	1	71	4	female	30	350
2008	zzvh	-0.00459113	10.6683	1	70	10	male	25	1080
2008	wwh	0.00163499	10.6683	1	55	4	male	22	500
2008	yyvh	1.68e-05	10.6683	1	75	10	male	24	635
2008	xxvh	-0.00907909	10.6683	1	74	6.23	male	26	800
2008	vvvh	0.00397802	10.6683	1	61	5	male	30	575
2009	anovh	0.00630623	10.404	0	74	2	male	26	625
2009	bnovh	0.100952	10.404	0	73	6	male	24	310
2009	cnovh	-0.013452	10.404	0	49	2.5	female	30	0
2009	dnovh	-0.0266186	10.404	0	77	3	male	28	250
2009	enovh	0.0542962	10.404	0	52	1	female	29	0
2009	fnovh	0.251692	10.404	0	73	10	male	26	150
2009	gnovh	0.0181473	10.404	0	64	4.3	male	26	150
2009	hnovh	-0.0112519	10.404	0	81	9	male	28	500
2009	inovh	-0.125462	10.404	0	60	2	male	30	425
2009	lnovh	-0.00670505	10.404	0	77	3.5	female	24	100
2009	mnovh	-0.0035769	10.404	0	72	4.3	male	28	500
2009	nnovh	-0.00303117	10.404	0	65	8	male	25	0
2009	onovh	0.0144774	10.404	0	49	2	male	26	560
2009	pnovh	0.114285	10.404	0	75	4	male	26	400
2009	qnovh	0.0108212	10.404	0	61	2	male	30	281
2009	rnovh	0.0197066	10.404	0	66.31	4.19	female	30	250
2009	snovh	-0.021161	10.404	0	67	10	female	30	175
2009	aavh	-0.000631768	10.404	1	74	5	female	28	780
2009	bbvh	0.0139704	10.404	1	67	3	male	23	445
2009	ccvh	2.12e-05	10.404	1	53	3	male	30	408
2009	ddvh	0.00273884	10.404	1	65	8	female	28	150
2009	eevh	0.0183496	10.404	1	74	4	male	28	175
2009	ffvh	0.0419315	10.404	1	56	4	male	30	325
2009	ggvh	0.00218583	10.404	1	72	1	female	28	87.5
2009	hhvh	0.0756313	10.404	1	77	13	male	30	1100
2009	iivh	0.0962063	10.404	1	70	14	male	30	605
2009	jjvh	-0.110218	10.404	1	76	4	female	28	200
2009	kkvh	-0.0275258	10.404	1	68	5	female	24	100
2009	llvh	0.00495213	10.404	1	57	12	female	30	400
2009	mmvh	0.00579313	10.404	1	85	7	male	25	797
2009	nnvh	-0.00846801	10.404	1	75	2.5	male	24	0
2009	ppvh	0.00611129	10.404	1	71	4	female	30	350
2009	zzvh	0.214829	10.404	1	70	10	male	25	1080
2009	wwh	0.0133264	10.404	1	55	4	male	22	500
2009	yyvh	0.00344738	10.404	1	75	10	male	24	635
2009	xxvh	0.0100568	10.404	1	74	6.23	male	26	800
2009	vvvh	0.00180434	10.404	1	61	5	male	30	575
2010	anovh	0	11.7902	0	74	2	male	26	625
2010	bnovh	0	11.7902	0	73	6	male	24	310
2010	cnovh	0.000573239	11.7902	0	49	2.5	female	30	0
2010	dnovh	-0.000676177	11.7902	0	77	3	male	28	250
2010	enovh	0.000628719	11.7902	0	52	1	female	29	0
2010	fnovh	0	11.7902	0	73	10	male	26	150
2010	gnovh	-7.49e-06	11.7902	0	64	4.3	male	26	150
2010	hnovh	0.000296862	11.7902	0	81	9	male	28	500
2010	inovh	0	11.7902	0	60	2	male	30	425
2010	lnovh	0	11.7902	0	77	3.5	female	24	100
2010	mnovh	-4.49e-06	11.7902	0	72	4.3	male	28	500
2010	nnovh	6.94e-06	11.7902	0	65	8	male	25	0
2010	onovh	0	11.7902	0	49	2	male	26	560
2010	pnovh	0.00222444	11.7902	0	75	4	male	26	400
2010	qnovh	-1.17e-06	11.7902	0	61	2	male	30	281
2010	rnovh	2.76e-05	11.7902	0	66.31	4.19	female	30	250
2010	snovh	-0.000388384	11.7902	0	67	10	female	30	175
2010	aavh	0	11.7902	1	74	5	female	28	780
2010	bbvh	0.000300371	11.7902	1	67	3	male	23	445
2010	ccvh	-1.08e-05	11.7902	1	53	3	male	30	408
2010	ddvh	0	11.7902	1	65	8	female	28	150
2010	eevh	1.91e-06	11.7902	1	74	4	male	28	175
2010	ffvh	0	11.7902	1	56	4	male	30	325
2010	ggvh	0.000462453	11.7902	1	72	1	female	28	87.5
2010	hhvh	0	11.7902	1	77	13	male	30	1100
2010	iivh	3.9e-05	11.7902	1	70	14	male	30	605
2010	jjvh	0	11.7902	1	76	4	female	28	200
2010	kkvh	0	11.7902	1	68	5	female	24	100
2010	llvh	-4.24e-05	11.7902	1	57	12	female	30	400
2010	mmvh	0	11.7902	1	85	7	male	25	797
2010	nnvh	0.00134127	11.7902	1	75	2.5	male	24	0
2010	ppvh	0.00983033	11.7902	1	71	4	female	30	350
2010	zzvh	0	11.7902	1	70	10	male	25	1080
2010	wwh	6.78e-06	11.7902	1	55	4	male	22	500
2010	yyvh	0	11.7902	1	75	10	male	24	635
2010	xxvh	0	11.7902	1	74	6.23	male	26	800
2010	vvvh	0.000126521	11.7902	1	61	5	male	30	575
2012	anovh	-4.17e-05	12.1816	0	74	2	male	26	625
2012	bnovh	4.42e-07	12.1816	0	73	6	male	24	310
2012	cnovh	1.71e-05	12.1816	0	49	2.5	female	30	0
2012	dnovh	1.45e-05	12.1816	0	77	3	male	28	250
2012	enovh	-0.0014554	12.1816	0	52	1	female	29	0
2012	fnovh	7.71e-05	12.1816	0	73	10	male	26	150
2012	gnovh	0	12.1816	0	64	4.3	male	26	150
2012	hnovh	-2.66e-05	12.1816	0	81	9	male	28	500
2012	inovh	0.000122024	12.1816	0	60	2	male	30	425
2012	lnovh	0.000182973	12.1816	0	77	3.5	female	24	100
2012	mnovh	0	12.1816	0	72	4.3	male	28	500
2012	nnovh	7.49e-05	12.1816	0	65	8	male	25	0
2012	onovh	0	12.1816	0	49	2	male	26	560
2012	pnovh	0	12.1816	0	75	4	male	26	400
2012	qnovh	4.25e-05	12.1816	0	61	2	male	30	281
2012	rnovh	2.51e-05	12.1816	0	66.31	4.19	female	30	250
2012	snovh	8.36e-06	12.1816	0	67	10	female	30	175
2012	aavh	0.00024961	12.1816	1	74	5	female	28	780
2012	bbvh	0.000159286	12.1816	1	67	3	male	23	445
2012	ccvh	0.0147721	12.1816	1	53	3	male	30	408
2012	ddvh	-9.11e-05	12.1816	1	65	8	female	28	150
2012	eevh	0	12.1816	1	74	4	male	28	175
2012	ffvh	0	12.1816	1	56	4	male	30	325
2012	ggvh	-0.00866567	12.1816	1	72	1	female	28	87.5
2012	hhvh	5.94e-05	12.1816	1	77	13	male	30	1100
2012	iivh	0	12.1816	1	70	14	male	30	605
2012	jjvh	6.06e-05	12.1816	1	76	4	female	28	200
2012	kkvh	0	12.1816	1	68	5	female	24	100
2012	llvh	2.47e-05	12.1816	1	57	12	female	30	400
2012	mmvh	0.000579047	12.1816	1	85	7	male	25	797
2012	nnvh	0	12.1816	1	75	2.5	male	24	0
2012	ppvh	0.000758825	12.1816	1	71	4	female	30	350
2012	zzvh	0.123523	12.1816	1	70	10	male	25	1080
2012	wwh	0.000486297	12.1816	1	55	4	male	22	500
2012	yyvh	-0.000110917	12.1816	1	75	10	male	24	635
2012	xxvh	-1.01e-05	12.1816	1	74	6.23	male	26	800
2012	vvvh	0	12.1816	1	61	5	male	30	575
2014	anovh	-9.26e-05	11.8361	0	74	2	male	26	625
2014	bnovh	1.32e-05	11.8361	0	73	6	male	24	310
2014	cnovh	6.27e-05	11.8361	0	49	2.5	female	30	0
2014	dnovh	4.52e-05	11.8361	0	77	3	male	28	250
2014	enovh	-0.000255434	11.8361	0	52	1	female	29	0
2014	fnovh	0.000251565	11.8361	0	73	10	male	26	150
2014	gnovh	0	11.8361	0	64	4.3	male	26	150
2014	hnovh	-0.000103973	11.8361	0	81	9	male	28	500
2014	inovh	0.000571593	11.8361	0	60	2	male	30	425
2014	lnovh	0.000772883	11.8361	0	77	3.5	female	24	100
2014	mnovh	-9.76e-05	11.8361	0	72	4.3	male	28	500
2014	nnovh	0.000297977	11.8361	0	65	8	male	25	0
2014	onovh	0	11.8361	0	49	2	male	26	560
2014	pnovh	0	11.8361	0	75	4	male	26	400
2014	qnovh	0.000119695	11.8361	0	61	2	male	30	281
2014	rnovh	7.74e-05	11.8361	0	66.31	4.19	female	30	250
2014	snovh	0.00120174	11.8361	0	67	10	female	30	175
2014	aavh	0.000719731	11.8361	1	74	5	female	28	780
2014	bbvh	0.000477363	11.8361	1	67	3	male	23	445
2014	ccvh	0.0222676	11.8361	1	53	3	male	30	408
2014	ddvh	0.000349606	11.8361	1	65	8	female	28	150
2014	eevh	5.32e-05	11.8361	1	74	4	male	28	175
2014	ffvh	4.94e-06	11.8361	1	56	4	male	30	325
2014	ggvh	-0.000102457	11.8361	1	72	1	female	28	87.5
2014	hhvh	0.00156697	11.8361	1	77	13	male	30	1100
2014	iivh	1.07e-06	11.8361	1	70	14	male	30	605
2014	jjvh	0.000130055	11.8361	1	76	4	female	28	200
2014	kkvh	0	11.8361	1	68	5	female	24	100
2014	llvh	8.63e-05	11.8361	1	57	12	female	30	400
2014	mmvh	0.00847722	11.8361	1	85	7	male	25	797
2014	nnvh	7.16e-06	11.8361	1	75	2.5	male	24	0
2014	ppvh	0.00298283	11.8361	1	71	4	female	30	350
2014	zzvh	-3.17e-05	11.8361	1	70	10	male	25	1080
2014	wwh	0.00145145	11.8361	1	55	4	male	22	500
2014	yyvh	0.00148504	11.8361	1	75	10	male	24	635
2014	xxvh	-5e-05	11.8361	1	74	6.23	male	26	800
2014	vvvh	0	11.8361	1	61	5	male	30	575
2015	anovh	-8.95e-05	11.2514	0	74	2	male	26	625
[truncated: 628 more rows]

## Sheet: Figure5C-LMM-d1
Region	Participant	MMN_signal	VH	age	onset	sex	MoCA	LEDD	D1
10	zzvh	0.000874187	1	70	10	male	25	1080	13.3711
10	wwh	0.000247556	1	55	4	male	22	500	13.3711
10	yyvh	0	1	75	10	male	24	635	13.3711
10	xxvh	3.79e-05	1	74	6.23	male	26	800	13.3711
10	vvvh	0	1	61	5	male	30	575	13.3711
10	anovh	0.000394191	0	74	2	male	26	625	13.3711
10	bnovh	-3.12e-05	0	73	6	male	24	310	13.3711
10	cnovh	0.000168216	0	49	2.5	female	30	0	13.3711
10	dnovh	-0.000604027	0	77	3	male	28	250	13.3711
10	enovh	0.000164812	0	52	1	female	29	0	13.3711
10	fnovh	0	0	73	10	male	26	150	13.3711
10	gnovh	-9.52e-07	0	64	4.3	male	26	150	13.3711
10	hnovh	-0.00015428	0	81	9	male	28	500	13.3711
10	inovh	0	0	60	2	male	30	425	13.3711
10	lnovh	1.08e-06	0	77	3.5	female	24	100	13.3711
10	mnovh	0.000348099	0	72	4.3	male	28	500	13.3711
10	nnovh	1.73e-05	0	65	8	male	25	0	13.3711
10	onovh	1.77e-05	0	49	2	male	26	560	13.3711
10	pnovh	0.000321455	0	75	4	male	26	400	13.3711
10	qnovh	0.00041997	0	61	2	male	30	281	13.3711
10	rnovh	1.56e-05	0	66.31	4.19	female	30	250	13.3711
10	snovh	0.00018709	0	67	10	female	30	175	13.3711
10	aavh	0.000735884	1	74	5	female	28	780	13.3711
10	bbvh	0.00251718	1	67	3	male	23	445	13.3711
10	ccvh	-2.95e-05	1	53	3	male	30	408	13.3711
10	ddvh	0	1	65	8	female	28	150	13.3711
10	eevh	0.00323695	1	74	4	male	28	175	13.3711
10	ffvh	0	1	56	4	male	30	325	13.3711
10	ggvh	3.61e-07	1	72	1	female	28	87.5	13.3711
10	hhvh	0	1	77	13	male	30	1100	13.3711
10	iivh	1.43e-06	1	70	14	male	30	605	13.3711
10	jjvh	3.48e-05	1	76	4	female	28	200	13.3711
10	kkvh	0	1	68	5	female	24	100	13.3711
10	llvh	4.5e-05	1	57	12	female	30	400	13.3711
10	mmvh	-0.000154877	1	85	7	male	25	797	13.3711
10	nnvh	0.00274973	1	75	2.5	male	24	0	13.3711
10	ppvh	0.00122937	1	71	4	female	30	350	13.3711
11	zzvh	0	1	70	10	male	25	1080	59.6504
11	wwh	0	1	55	4	male	22	500	59.6504
11	yyvh	0	1	75	10	male	24	635	59.6504
11	xxvh	0	1	74	6.23	male	26	800	59.6504
11	vvvh	0	1	61	5	male	30	575	59.6504
11	anovh	0	0	74	2	male	26	625	59.6504
11	bnovh	0	0	73	6	male	24	310	59.6504
11	cnovh	0	0	49	2.5	female	30	0	59.6504
11	dnovh	0	0	77	3	male	28	250	59.6504
11	enovh	0	0	52	1	female	29	0	59.6504
11	fnovh	0	0	73	10	male	26	150	59.6504
11	gnovh	0	0	64	4.3	male	26	150	59.6504
11	hnovh	0	0	81	9	male	28	500	59.6504
11	inovh	0	0	60	2	male	30	425	59.6504
11	lnovh	0	0	77	3.5	female	24	100	59.6504
11	mnovh	0	0	72	4.3	male	28	500	59.6504
11	nnovh	0	0	65	8	male	25	0	59.6504
11	onovh	0	0	49	2	male	26	560	59.6504
11	pnovh	0	0	75	4	male	26	400	59.6504
11	qnovh	0	0	61	2	male	30	281	59.6504
11	rnovh	0	0	66.31	4.19	female	30	250	59.6504
11	snovh	0	0	67	10	female	30	175	59.6504
11	aavh	0	1	74	5	female	28	780	59.6504
11	bbvh	0	1	67	3	male	23	445	59.6504
11	ccvh	0	1	53	3	male	30	408	59.6504
11	ddvh	0	1	65	8	female	28	150	59.6504
11	eevh	0	1	74	4	male	28	175	59.6504
11	ffvh	0	1	56	4	male	30	325	59.6504
11	ggvh	0	1	72	1	female	28	87.5	59.6504
11	hhvh	0	1	77	13	male	30	1100	59.6504
11	iivh	0	1	70	14	male	30	605	59.6504
11	jjvh	0	1	76	4	female	28	200	59.6504
11	kkvh	0	1	68	5	female	24	100	59.6504
11	llvh	0	1	57	12	female	30	400	59.6504
11	mmvh	0	1	85	7	male	25	797	59.6504
11	nnvh	0	1	75	2.5	male	24	0	59.6504
11	ppvh	0	1	71	4	female	30	350	59.6504
12	zzvh	0	1	70	10	male	25	1080	60.1007
12	wwh	0	1	55	4	male	22	500	60.1007
12	yyvh	0	1	75	10	male	24	635	60.1007
12	xxvh	0	1	74	6.23	male	26	800	60.1007
12	vvvh	0	1	61	5	male	30	575	60.1007
12	anovh	0	0	74	2	male	26	625	60.1007
12	bnovh	0	0	73	6	male	24	310	60.1007
12	cnovh	0	0	49	2.5	female	30	0	60.1007
12	dnovh	0	0	77	3	male	28	250	60.1007
12	enovh	-3.47e-05	0	52	1	female	29	0	60.1007
12	fnovh	0	0	73	10	male	26	150	60.1007
12	gnovh	0	0	64	4.3	male	26	150	60.1007
12	hnovh	8.32e-06	0	81	9	male	28	500	60.1007
12	inovh	0	0	60	2	male	30	425	60.1007
12	lnovh	0	0	77	3.5	female	24	100	60.1007
12	mnovh	0	0	72	4.3	male	28	500	60.1007
12	nnovh	0	0	65	8	male	25	0	60.1007
12	onovh	0	0	49	2	male	26	560	60.1007
12	pnovh	0	0	75	4	male	26	400	60.1007
12	qnovh	0	0	61	2	male	30	281	60.1007
12	rnovh	0	0	66.31	4.19	female	30	250	60.1007
12	snovh	0	0	67	10	female	30	175	60.1007
12	aavh	1.79e-06	1	74	5	female	28	780	60.1007
12	bbvh	0	1	67	3	male	23	445	60.1007
12	ccvh	0.000898179	1	53	3	male	30	408	60.1007
12	ddvh	0	1	65	8	female	28	150	60.1007
12	eevh	0	1	74	4	male	28	175	60.1007
12	ffvh	0	1	56	4	male	30	325	60.1007
12	ggvh	0	1	72	1	female	28	87.5	60.1007
12	hhvh	0	1	77	13	male	30	1100	60.1007
12	iivh	0	1	70	14	male	30	605	60.1007
12	jjvh	0	1	76	4	female	28	200	60.1007
12	kkvh	0	1	68	5	female	24	100	60.1007
12	llvh	0	1	57	12	female	30	400	60.1007
12	mmvh	0	1	85	7	male	25	797	60.1007
12	nnvh	0	1	75	2.5	male	24	0	60.1007
12	ppvh	3.05e-05	1	71	4	female	30	350	60.1007
13	zzvh	0	1	70	10	male	25	1080	40.5189
13	wwh	0	1	55	4	male	22	500	40.5189
13	yyvh	0	1	75	10	male	24	635	40.5189
13	xxvh	0	1	74	6.23	male	26	800	40.5189
13	vvvh	0	1	61	5	male	30	575	40.5189
13	anovh	0	0	74	2	male	26	625	40.5189
13	bnovh	0	0	73	6	male	24	310	40.5189
13	cnovh	0	0	49	2.5	female	30	0	40.5189
13	dnovh	0	0	77	3	male	28	250	40.5189
13	enovh	0	0	52	1	female	29	0	40.5189
13	fnovh	0	0	73	10	male	26	150	40.5189
13	gnovh	0	0	64	4.3	male	26	150	40.5189
13	hnovh	0	0	81	9	male	28	500	40.5189
13	inovh	0	0	60	2	male	30	425	40.5189
13	lnovh	0	0	77	3.5	female	24	100	40.5189
13	mnovh	0	0	72	4.3	male	28	500	40.5189
13	nnovh	0	0	65	8	male	25	0	40.5189
13	onovh	0	0	49	2	male	26	560	40.5189
13	pnovh	0	0	75	4	male	26	400	40.5189
13	qnovh	0	0	61	2	male	30	281	40.5189
13	rnovh	0	0	66.31	4.19	female	30	250	40.5189
13	snovh	0	0	67	10	female	30	175	40.5189
13	aavh	0	1	74	5	female	28	780	40.5189
13	bbvh	0	1	67	3	male	23	445	40.5189
13	ccvh	0	1	53	3	male	30	408	40.5189
13	ddvh	0	1	65	8	female	28	150	40.5189
13	eevh	0	1	74	4	male	28	175	40.5189
13	ffvh	0	1	56	4	male	30	325	40.5189
13	ggvh	0	1	72	1	female	28	87.5	40.5189
13	hhvh	0	1	77	13	male	30	1100	40.5189
13	iivh	0	1	70	14	male	30	605	40.5189
13	jjvh	0	1	76	4	female	28	200	40.5189
13	kkvh	0	1	68	5	female	24	100	40.5189
13	llvh	0	1	57	12	female	30	400	40.5189
13	mmvh	0	1	85	7	male	25	797	40.5189
13	nnvh	0	1	75	2.5	male	24	0	40.5189
13	ppvh	0	1	71	4	female	30	350	40.5189
17	zzvh	0.000230868	1	70	10	male	25	1080	12.0691
17	wwh	0	1	55	4	male	22	500	12.0691
17	yyvh	0	1	75	10	male	24	635	12.0691
17	xxvh	3.02e-06	1	74	6.23	male	26	800	12.0691
17	vvvh	1.21e-06	1	61	5	male	30	575	12.0691
17	anovh	3.56e-05	0	74	2	male	26	625	12.0691
17	bnovh	0	0	73	6	male	24	310	12.0691
17	cnovh	0.000362867	0	49	2.5	female	30	0	12.0691
17	dnovh	-3.52e-06	0	77	3	male	28	250	12.0691
17	enovh	2.83e-05	0	52	1	female	29	0	12.0691
17	fnovh	0.00165672	0	73	10	male	26	150	12.0691
17	gnovh	0.00100438	0	64	4.3	male	26	150	12.0691
17	hnovh	6.15e-07	0	81	9	male	28	500	12.0691
17	inovh	-2.09e-05	0	60	2	male	30	425	12.0691
17	lnovh	2.76e-06	0	77	3.5	female	24	100	12.0691
17	mnovh	-6.21e-07	0	72	4.3	male	28	500	12.0691
17	nnovh	-1.1e-06	0	65	8	male	25	0	12.0691
17	onovh	6.21e-06	0	49	2	male	26	560	12.0691
17	pnovh	3.48e-06	0	75	4	male	26	400	12.0691
17	qnovh	3.62e-06	0	61	2	male	30	281	12.0691
17	rnovh	9.46e-06	0	66.31	4.19	female	30	250	12.0691
17	snovh	3.64e-06	0	67	10	female	30	175	12.0691
17	aavh	0	1	74	5	female	28	780	12.0691
17	bbvh	0.00208458	1	67	3	male	23	445	12.0691
17	ccvh	0	1	53	3	male	30	408	12.0691
17	ddvh	-6.02e-07	1	65	8	female	28	150	12.0691
17	eevh	1.65e-06	1	74	4	male	28	175	12.0691
17	ffvh	0.000206811	1	56	4	male	30	325	12.0691
17	ggvh	0	1	72	1	female	28	87.5	12.0691
17	hhvh	0	1	77	13	male	30	1100	12.0691
17	iivh	1.85e-06	1	70	14	male	30	605	12.0691
17	jjvh	1.02e-05	1	76	4	female	28	200	12.0691
17	kkvh	0	1	68	5	female	24	100	12.0691
17	llvh	2.67e-05	1	57	12	female	30	400	12.0691
17	mmvh	0.000112495	1	85	7	male	25	797	12.0691
17	nnvh	-1.68e-06	1	75	2.5	male	24	0	12.0691
17	ppvh	0.00275532	1	71	4	female	30	350	12.0691
18	zzvh	0	1	70	10	male	25	1080	18.0234
18	wwh	0	1	55	4	male	22	500	18.0234
18	yyvh	0	1	75	10	male	24	635	18.0234
18	xxvh	0	1	74	6.23	male	26	800	18.0234
18	vvvh	0	1	61	5	male	30	575	18.0234
18	anovh	0	0	74	2	male	26	625	18.0234
18	bnovh	0	0	73	6	male	24	310	18.0234
18	cnovh	2.64e-05	0	49	2.5	female	30	0	18.0234
18	dnovh	2.61e-05	0	77	3	male	28	250	18.0234
18	enovh	-0.000163835	0	52	1	female	29	0	18.0234
18	fnovh	0.000141058	0	73	10	male	26	150	18.0234
18	gnovh	4.42e-05	0	64	4.3	male	26	150	18.0234
18	hnovh	0	0	81	9	male	28	500	18.0234
18	inovh	-7.62e-05	0	60	2	male	30	425	18.0234
18	lnovh	0	0	77	3.5	female	24	100	18.0234
18	mnovh	0	0	72	4.3	male	28	500	18.0234
18	nnovh	0	0	65	8	male	25	0	18.0234
18	onovh	0	0	49	2	male	26	560	18.0234
18	pnovh	0	0	75	4	male	26	400	18.0234
18	qnovh	0	0	61	2	male	30	281	18.0234
18	rnovh	0	0	66.31	4.19	female	30	250	18.0234
18	snovh	-9.29e-05	0	67	10	female	30	175	18.0234
18	aavh	0	1	74	5	female	28	780	18.0234
18	bbvh	5.2e-06	1	67	3	male	23	445	18.0234
18	ccvh	0	1	53	3	male	30	408	18.0234
18	ddvh	0	1	65	8	female	28	150	18.0234
18	eevh	0	1	74	4	male	28	175	18.0234
18	ffvh	0.0016438	1	56	4	male	30	325	18.0234
18	ggvh	0	1	72	1	female	28	87.5	18.0234
18	hhvh	0	1	77	13	male	30	1100	18.0234
18	iivh	0	1	70	14	male	30	605	18.0234
18	jjvh	1.48e-06	1	76	4	female	28	200	18.0234
18	kkvh	0	1	68	5	female	24	100	18.0234
18	llvh	0	1	57	12	female	30	400	18.0234
18	mmvh	0.000200645	1	85	7	male	25	797	18.0234
18	nnvh	0	1	75	2.5	male	24	0	18.0234
18	ppvh	0.00315697	1	71	4	female	30	350	18.0234
28	zzvh	7.17e-06	1	70	10	male	25	1080	9.90722
28	wwh	0	1	55	4	male	22	500	9.90722
28	yyvh	0	1	75	10	male	24	635	9.90722
28	xxvh	0	1	74	6.23	male	26	800	9.90722
28	vvvh	0	1	61	5	male	30	575	9.90722
28	anovh	1.7e-06	0	74	2	male	26	625	9.90722
28	bnovh	0	0	73	6	male	24	310	9.90722
28	cnovh	0	0	49	2.5	female	30	0	9.90722
28	dnovh	5.5e-05	0	77	3	male	28	250	9.90722
28	enovh	0	0	52	1	female	29	0	9.90722
28	fnovh	0	0	73	10	male	26	150	9.90722
28	gnovh	0	0	64	4.3	male	26	150	9.90722
28	hnovh	0	0	81	9	male	28	500	9.90722
28	inovh	0	0	60	2	male	30	425	9.90722
28	lnovh	0	0	77	3.5	female	24	100	9.90722
28	mnovh	5.31e-07	0	72	4.3	male	28	500	9.90722
28	nnovh	1.84e-06	0	65	8	male	25	0	9.90722
28	onovh	0	0	49	2	male	26	560	9.90722
28	pnovh	1.17e-05	0	75	4	male	26	400	9.90722
28	qnovh	5.82e-07	0	61	2	male	30	281	9.90722
28	rnovh	0	0	66.31	4.19	female	30	250	9.90722
28	snovh	1.83e-06	0	67	10	female	30	175	9.90722
28	aavh	3.41e-06	1	74	5	female	28	780	9.90722
28	bbvh	0.00282332	1	67	3	male	23	445	9.90722
28	ccvh	0	1	53	3	male	30	408	9.90722
28	ddvh	0	1	65	8	female	28	150	9.90722
28	eevh	4.05e-05	1	74	4	male	28	175	9.90722
28	ffvh	0	1	56	4	male	30	325	9.90722
28	ggvh	0	1	72	1	female	28	87.5	9.90722
28	hhvh	0	1	77	13	male	30	1100	9.90722
28	iivh	0	1	70	14	male	30	605	9.90722
28	jjvh	0	1	76	4	female	28	200	9.90722
28	kkvh	0	1	68	5	female	24	100	9.90722
28	llvh	5.02e-05	1	57	12	female	30	400	9.90722
28	mmvh	0	1	85	7	male	25	797	9.90722
28	nnvh	2.7e-05	1	75	2.5	male	24	0	9.90722
28	ppvh	0.00675742	1	71	4	female	30	350	9.90722
49	zzvh	0.000617287	1	70	10	male	25	1080	14.2052
49	wwh	0.00016867	1	55	4	male	22	500	14.2052
49	yyvh	0	1	75	10	male	24	635	14.2052
49	xxvh	1.92e-05	1	74	6.23	male	26	800	14.2052
49	vvvh	0	1	61	5	male	30	575	14.2052
49	anovh	0.000282641	0	74	2	male	26	625	14.2052
49	bnovh	-1.51e-05	0	73	6	male	24	310	14.2052
49	cnovh	0.000129718	0	49	2.5	female	30	0	14.2052
49	dnovh	-0.000439841	0	77	3	male	28	250	14.2052
49	enovh	0.000125828	0	52	1	female	29	0	14.2052
49	fnovh	0	0	73	10	male	26	150	14.2052
49	gnovh	3.11e-07	0	64	4.3	male	26	150	14.2052
49	hnovh	-0.000117068	0	81	9	male	28	500	14.2052
49	inovh	0	0	60	2	male	30	425	14.2052
49	lnovh	0	0	77	3.5	female	24	100	14.2052
49	mnovh	0.000246867	0	72	4.3	male	28	500	14.2052
49	nnovh	6.73e-06	0	65	8	male	25	0	14.2052
49	onovh	1.25e-05	0	49	2	male	26	560	14.2052
49	pnovh	0.000252991	0	75	4	male	26	400	14.2052
49	qnovh	0.000291441	0	61	2	male	30	281	14.2052
49	rnovh	6.38e-06	0	66.31	4.19	female	30	250	14.2052
49	snovh	0.000125028	0	67	10	female	30	175	14.2052
49	aavh	0.000586647	1	74	5	female	28	780	14.2052
49	bbvh	0.00104597	1	67	3	male	23	445	14.2052
49	ccvh	-2.39e-05	1	53	3	male	30	408	14.2052
49	ddvh	0	1	65	8	female	28	150	14.2052
49	eevh	0.00228062	1	74	4	male	28	175	14.2052
49	ffvh	0	1	56	4	male	30	325	14.2052
49	ggvh	4.15e-06	1	72	1	female	28	87.5	14.2052
49	hhvh	0	1	77	13	male	30	1100	14.2052
49	iivh	0	1	70	14	male	30	605	14.2052
49	jjvh	1.69e-05	1	76	4	female	28	200	14.2052
49	kkvh	0	1	68	5	female	24	100	14.2052
49	llvh	1.5e-05	1	57	12	female	30	400	14.2052
49	mmvh	-0.000104903	1	85	7	male	25	797	14.2052
49	nnvh	0.00195888	1	75	2.5	male	24	0	14.2052
49	ppvh	0.000989895	1	71	4	female	30	350	14.2052
50	zzvh	0	1	70	10	male	25	1080	59.7111
50	wwh	0	1	55	4	male	22	500	59.7111
50	yyvh	0	1	75	10	male	24	635	59.7111
50	xxvh	0	1	74	6.23	male	26	800	59.7111
50	vvvh	0	1	61	5	male	30	575	59.7111
50	anovh	0	0	74	2	male	26	625	59.7111
50	bnovh	0	0	73	6	male	24	310	59.7111
50	cnovh	0	0	49	2.5	female	30	0	59.7111
50	dnovh	0	0	77	3	male	28	250	59.7111
50	enovh	0	0	52	1	female	29	0	59.7111
50	fnovh	0	0	73	10	male	26	150	59.7111
50	gnovh	0	0	64	4.3	male	26	150	59.7111
50	hnovh	0	0	81	9	male	28	500	59.7111
50	inovh	0	0	60	2	male	30	425	59.7111
50	lnovh	0	0	77	3.5	female	24	100	59.7111
50	mnovh	0	0	72	4.3	male	28	500	59.7111
50	nnovh	0	0	65	8	male	25	0	59.7111
50	onovh	0	0	49	2	male	26	560	59.7111
50	pnovh	0	0	75	4	male	26	400	59.7111
50	qnovh	0	0	61	2	male	30	281	59.7111
50	rnovh	0	0	66.31	4.19	female	30	250	59.7111
50	snovh	0	0	67	10	female	30	175	59.7111
50	aavh	0	1	74	5	female	28	780	59.7111
50	bbvh	0	1	67	3	male	23	445	59.7111
50	ccvh	0	1	53	3	male	30	408	59.7111
50	ddvh	0	1	65	8	female	28	150	59.7111
50	eevh	0	1	74	4	male	28	175	59.7111
50	ffvh	0	1	56	4	male	30	325	59.7111
50	ggvh	0	1	72	1	female	28	87.5	59.7111
50	hhvh	0	1	77	13	male	30	1100	59.7111
50	iivh	0	1	70	14	male	30	605	59.7111
50	jjvh	0	1	76	4	female	28	200	59.7111
50	kkvh	0	1	68	5	female	24	100	59.7111
50	llvh	0	1	57	12	female	30	400	59.7111
50	mmvh	0	1	85	7	male	25	797	59.7111
50	nnvh	0	1	75	2.5	male	24	0	59.7111
50	ppvh	0	1	71	4	female	30	350	59.7111
51	zzvh	0	1	70	10	male	25	1080	63.721
51	wwh	4.94e-07	1	55	4	male	22	500	63.721
51	yyvh	0	1	75	10	male	24	635	63.721
51	xxvh	-4.76e-07	1	74	6.23	male	26	800	63.721
51	vvvh	0	1	61	5	male	30	575	63.721
51	anovh	0	0	74	2	male	26	625	63.721
51	bnovh	0	0	73	6	male	24	310	63.721
51	cnovh	0	0	49	2.5	female	30	0	63.721
51	dnovh	0	0	77	3	male	28	250	63.721
51	enovh	-0.000310897	0	52	1	female	29	0	63.721
51	fnovh	1.81e-07	0	73	10	male	26	150	63.721
51	gnovh	0	0	64	4.3	male	26	150	63.721
51	hnovh	0	0	81	9	male	28	500	63.721
51	inovh	1.46e-06	0	60	2	male	30	425	63.721
51	lnovh	4.94e-07	0	77	3.5	female	24	100	63.721
51	mnovh	-4.27e-07	0	72	4.3	male	28	500	63.721
51	nnovh	0	0	65	8	male	25	0	63.721
51	onovh	0	0	49	2	male	26	560	63.721
51	pnovh	0	0	75	4	male	26	400	63.721
51	qnovh	0	0	61	2	male	30	281	63.721
51	rnovh	0	0	66.31	4.19	female	30	250	63.721
51	snovh	0	0	67	10	female	30	175	63.721
51	aavh	6.86e-07	1	74	5	female	28	780	63.721
51	bbvh	0	1	67	3	male	23	445	63.721
51	ccvh	0.000596666	1	53	3	male	30	408	63.721
51	ddvh	0	1	65	8	female	28	150	63.721
51	eevh	0	1	74	4	male	28	175	63.721
51	ffvh	0	1	56	4	male	30	325	63.721
51	ggvh	6.62e-06	1	72	1	female	28	87.5	63.721
51	hhvh	0	1	77	13	male	30	1100	63.721
51	iivh	0	1	70	14	male	30	605	63.721
51	jjvh	0	1	76	4	female	28	200	63.721
51	kkvh	0	1	68	5	female	24	100	63.721
51	llvh	0	1	57	12	female	30	400	63.721
51	mmvh	0	1	85	7	male	25	797	63.721
51	nnvh	0	1	75	2.5	male	24	0	63.721
51	ppvh	8.07e-05	1	71	4	female	30	350	63.721
52	zzvh	0	1	70	10	male	25	1080	43.7489
52	wwh	0	1	55	4	male	22	500	43.7489
52	yyvh	0	1	75	10	male	24	635	43.7489
52	xxvh	0	1	74	6.23	male	26	800	43.7489
52	vvvh	0	1	61	5	male	30	575	43.7489
52	anovh	0	0	74	2	male	26	625	43.7489
52	bnovh	0	0	73	6	male	24	310	43.7489
52	cnovh	0	0	49	2.5	female	30	0	43.7489
52	dnovh	0	0	77	3	male	28	250	43.7489
52	enovh	0	0	52	1	female	29	0	43.7489
52	fnovh	0	0	73	10	male	26	150	43.7489
52	gnovh	0	0	64	4.3	male	26	150	43.7489
52	hnovh	0	0	81	9	male	28	500	43.7489
52	inovh	0	0	60	2	male	30	425	43.7489
52	lnovh	0	0	77	3.5	female	24	100	43.7489
52	mnovh	0	0	72	4.3	male	28	500	43.7489
52	nnovh	0	0	65	8	male	25	0	43.7489
52	onovh	0	0	49	2	male	26	560	43.7489
52	pnovh	0	0	75	4	male	26	400	43.7489
52	qnovh	0	0	61	2	male	30	281	43.7489
52	rnovh	0	0	66.31	4.19	female	30	250	43.7489
52	snovh	0	0	67	10	female	30	175	43.7489
52	aavh	0	1	74	5	female	28	780	43.7489
52	bbvh	0	1	67	3	male	23	445	43.7489
52	ccvh	0	1	53	3	male	30	408	43.7489
52	ddvh	0	1	65	8	female	28	150	43.7489
52	eevh	0	1	74	4	male	28	175	43.7489
52	ffvh	0	1	56	4	male	30	325	43.7489
52	ggvh	0	1	72	1	female	28	87.5	43.7489
52	hhvh	0	1	77	13	male	30	1100	43.7489
52	iivh	0	1	70	14	male	30	605	43.7489
52	jjvh	0	1	76	4	female	28	200	43.7489
52	kkvh	0	1	68	5	female	24	100	43.7489
52	llvh	0	1	57	12	female	30	400	43.7489
52	mmvh	0	1	85	7	male	25	797	43.7489
52	nnvh	0	1	75	2.5	male	24	0	43.7489
52	ppvh	0	1	71	4	female	30	350	43.7489
53	zzvh	0.000179975	1	70	10	male	25	1080	12.1883
53	wwh	0	1	55	4	male	22	500	12.1883
53	yyvh	0	1	75	10	male	24	635	12.1883
53	xxvh	2.81e-06	1	74	6.23	male	26	800	12.1883
53	vvvh	7.89e-07	1	61	5	male	30	575	12.1883
53	anovh	2.65e-05	0	74	2	male	26	625	12.1883
53	bnovh	5.55e-07	0	73	6	male	24	310	12.1883
53	cnovh	0.000192086	0	49	2.5	female	30	0	12.1883
53	dnovh	-2.36e-05	0	77	3	male	28	250	12.1883
53	enovh	2.16e-05	0	52	1	female	29	0	12.1883
53	fnovh	0.00101358	0	73	10	male	26	150	12.1883
53	gnovh	0.000611699	0	64	4.3	male	26	150	12.1883
53	hnovh	1.11e-06	0	81	9	male	28	500	12.1883
53	inovh	-1.49e-05	0	60	2	male	30	425	12.1883
53	lnovh	6.65e-06	0	77	3.5	female	24	100	12.1883
53	mnovh	0	0	72	4.3	male	28	500	12.1883
53	nnovh	-1.58e-06	0	65	8	male	25	0	12.1883
53	onovh	6.63e-06	0	49	2	male	26	560	12.1883
53	pnovh	2.59e-06	0	75	4	male	26	400	12.1883
53	qnovh	5.4e-06	0	61	2	male	30	281	12.1883
53	rnovh	1.04e-05	0	66.31	4.19	female	30	250	12.1883
53	snovh	1.34e-05	0	67	10	female	30	175	12.1883
53	aavh	0	1	74	5	female	28	780	12.1883
53	bbvh	0.00110515	1	67	3	male	23	445	12.1883
53	ccvh	0	1	53	3	male	30	408	12.1883
53	ddvh	0	1	65	8	female	28	150	12.1883
53	eevh	0	1	74	4	male	28	175	12.1883
53	ffvh	6.07e-05	1	56	4	male	30	325	12.1883
53	ggvh	0	1	72	1	female	28	87.5	12.1883
53	hhvh	9.1e-07	1	77	13	male	30	1100	12.1883
53	iivh	2.63e-06	1	70	14	male	30	605	12.1883
53	jjvh	1.74e-06	1	76	4	female	28	200	12.1883
53	kkvh	0	1	68	5	female	24	100	12.1883
53	llvh	1.15e-05	1	57	12	female	30	400	12.1883
53	mmvh	0	1	85	7	male	25	797	12.1883
53	nnvh	-4.82e-06	1	75	2.5	male	24	0	12.1883
53	ppvh	0.00147494	1	71	4	female	30	350	12.1883
54	zzvh	0	1	70	10	male	25	1080	18.2138
54	wwh	0	1	55	4	male	22	500	18.2138
54	yyvh	0	1	75	10	male	24	635	18.2138
54	xxvh	0	1	74	6.23	male	26	800	18.2138
54	vvvh	0	1	61	5	male	30	575	18.2138
54	anovh	0	0	74	2	male	26	625	18.2138
54	bnovh	0	0	73	6	male	24	310	18.2138
54	cnovh	3.46e-05	0	49	2.5	female	30	0	18.2138
54	dnovh	1.18e-05	0	77	3	male	28	250	18.2138
54	enovh	-0.000247984	0	52	1	female	29	0	18.2138
54	fnovh	0.000158885	0	73	10	male	26	150	18.2138
54	gnovh	7.72e-05	0	64	4.3	male	26	150	18.2138
54	hnovh	0	0	81	9	male	28	500	18.2138
54	inovh	-4.72e-05	0	60	2	male	30	425	18.2138
54	lnovh	0	0	77	3.5	female	24	100	18.2138
54	mnovh	0	0	72	4.3	male	28	500	18.2138
54	nnovh	0	0	65	8	male	25	0	18.2138
54	onovh	0	0	49	2	male	26	560	18.2138
54	pnovh	0	0	75	4	male	26	400	18.2138
54	qnovh	0	0	61	2	male	30	281	18.2138
54	rnovh	0	0	66.31	4.19	female	30	250	18.2138
54	snovh	-6.57e-05	0	67	10	female	30	175	18.2138
54	aavh	0	1	74	5	female	28	780	18.2138
54	bbvh	8.13e-06	1	67	3	male	23	445	18.2138
54	ccvh	3.89e-06	1	53	3	male	30	408	18.2138
54	ddvh	0	1	65	8	female	28	150	18.2138
54	eevh	0	1	74	4	male	28	175	18.2138
54	ffvh	0.000836391	1	56	4	male	30	325	18.2138
54	ggvh	0	1	72	1	female	28	87.5	18.2138
54	hhvh	0	1	77	13	male	30	1100	18.2138
54	iivh	0	1	70	14	male	30	605	18.2138
54	jjvh	2.31e-07	1	76	4	female	28	200	18.2138
54	kkvh	0	1	68	5	female	24	100	18.2138
54	llvh	0	1	57	12	female	30	400	18.2138
54	mmvh	0	1	85	7	male	25	797	18.2138
54	nnvh	0	1	75	2.5	male	24	0	18.2138
54	ppvh	0.00155569	1	71	4	female	30	350	18.2138
58	zzvh	0	1	70	10	male	25	1080	45.5943
58	wwh	0	1	55	4	male	22	500	45.5943
58	yyvh	0	1	75	10	male	24	635	45.5943
58	xxvh	0	1	74	6.23	male	26	800	45.5943
58	vvvh	0	1	61	5	male	30	575	45.5943
58	anovh	0	0	74	2	male	26	625	45.5943
58	bnovh	0	0	73	6	male	24	310	45.5943
58	cnovh	0	0	49	2.5	female	30	0	45.5943
58	dnovh	9.76e-06	0	77	3	male	28	250	45.5943
58	enovh	-1.89e-05	0	52	1	female	29	0	45.5943
58	fnovh	0	0	73	10	male	26	150	45.5943
58	gnovh	0	0	64	4.3	male	26	150	45.5943
58	hnovh	0	0	81	9	male	28	500	45.5943
58	inovh	0	0	60	2	male	30	425	45.5943
58	lnovh	0	0	77	3.5	female	24	100	45.5943
58	mnovh	0	0	72	4.3	male	28	500	45.5943
58	nnovh	0	0	65	8	male	25	0	45.5943
58	onovh	0	0	49	2	male	26	560	45.5943
58	pnovh	0	0	75	4	male	26	400	45.5943
58	qnovh	0	0	61	2	male	30	281	45.5943
58	rnovh	0	0	66.31	4.19	female	30	250	45.5943
58	snovh	0	0	67	10	female	30	175	45.5943
58	aavh	0	1	74	5	female	28	780	45.5943
58	bbvh	0	1	67	3	male	23	445	45.5943
58	ccvh	0	1	53	3	male	30	408	45.5943
58	ddvh	0	1	65	8	female	28	150	45.5943
58	eevh	0	1	74	4	male	28	175	45.5943
58	ffvh	0	1	56	4	male	30	325	45.5943
58	ggvh	0	1	72	1	female	28	87.5	45.5943
58	hhvh	0	1	77	13	male	30	1100	45.5943
58	iivh	0	1	70	14	male	30	605	45.5943
58	jjvh	0	1	76	4	female	28	200	45.5943
58	kkvh	0	1	68	5	female	24	100	45.5943
58	llvh	0	1	57	12	female	30	400	45.5943
58	mmvh	0	1	85	7	male	25	797	45.5943
58	nnvh	0	1	75	2.5	male	24	0	45.5943
58	ppvh	0.00173647	1	71	4	female	30	350	45.5943
60	zzvh	3.56e-05	1	70	10	male	25	1080	10.2951
60	wwh	4.96e-06	1	55	4	male	22	500	10.2951
60	yyvh	0	1	75	10	male	24	635	10.2951
60	xxvh	0	1	74	6.23	male	26	800	10.2951
60	vvvh	0	1	61	5	male	30	575	10.2951
60	anovh	1.17e-05	0	74	2	male	26	625	10.2951
60	bnovh	0	0	73	6	male	24	310	10.2951
60	cnovh	4.7e-06	0	49	2.5	female	30	0	10.2951
60	dnovh	2.83e-05	0	77	3	male	28	250	10.2951
60	enovh	2e-06	0	52	1	female	29	0	10.2951
60	fnovh	0	0	73	10	male	26	150	10.2951
60	gnovh	5.97e-07	0	64	4.3	male	26	150	10.2951
60	hnovh	-1.2e-06	0	81	9	male	28	500	10.2951
60	inovh	0	0	60	2	male	30	425	10.2951
60	lnovh	0	0	77	3.5	female	24	100	10.2951
60	mnovh	8.69e-06	0	72	4.3	male	28	500	10.2951
60	nnovh	3.71e-06	0	65	8	male	25	0	10.2951
60	onovh	5.3e-07	0	49	2	male	26	560	10.2951
60	pnovh	1.97e-05	0	75	4	male	26	400	10.2951
60	qnovh	1.12e-05	0	61	2	male	30	281	10.2951
60	rnovh	0	0	66.31	4.19	female	30	250	10.2951
60	snovh	8.18e-06	0	67	10	female	30	175	10.2951
60	aavh	2.69e-05	1	74	5	female	28	780	10.2951
60	bbvh	0.00151275	1	67	3	male	23	445	10.2951
60	ccvh	0	1	53	3	male	30	408	10.2951
60	ddvh	0	1	65	8	female	28	150	10.2951
60	eevh	0.000141594	1	74	4	male	28	175	10.2951
60	ffvh	0	1	56	4	male	30	325	10.2951
60	ggvh	0	1	72	1	female	28	87.5	10.2951
60	hhvh	0	1	77	13	male	30	1100	10.2951
60	iivh	0	1	70	14	male	30	605	10.2951
60	jjvh	0	1	76	4	female	28	200	10.2951
60	kkvh	0	1	68	5	female	24	100	10.2951
60	llvh	2.44e-05	1	57	12	female	30	400	10.2951
60	mmvh	-1.22e-06	1	85	7	male	25	797	10.2951
60	nnvh	0.000118461	1	75	2.5	male	24	0	10.2951
60	ppvh	0.00572563	1	71	4	female	30	350	10.2951
1000	zzvh	6.01e-05	1	70	10	male	25	1080	16.8785
1000	wwh	2.98e-06	1	55	4	male	22	500	16.8785
1000	yyvh	0	1	75	10	male	24	635	16.8785
1000	xxvh	-0.000114187	1	74	6.23	male	26	800	16.8785
1000	vvvh	8.43e-05	1	61	5	male	30	575	16.8785
1000	anovh	1.81e-05	0	74	2	male	26	625	16.8785
1000	bnovh	2.41e-06	0	73	6	male	24	310	16.8785
1000	cnovh	2.06e-05	0	49	2.5	female	30	0	16.8785
1000	dnovh	-1.81e-05	0	77	3	male	28	250	16.8785
1000	enovh	-0.00185648	0	52	1	female	29	0	16.8785
1000	fnovh	0.000184586	0	73	10	male	26	150	16.8785
1000	gnovh	-0.000274277	0	64	4.3	male	26	150	16.8785
1000	hnovh	-2.97e-06	0	81	9	male	28	500	16.8785
1000	inovh	-6.3e-05	0	60	2	male	30	425	16.8785
1000	lnovh	1.17e-05	0	77	3.5	female	24	100	16.8785
1000	mnovh	-4.16e-07	0	72	4.3	male	28	500	16.8785
1000	nnovh	-1.54e-06	0	65	8	male	25	0	16.8785
1000	onovh	2.23e-06	0	49	2	male	26	560	16.8785
1000	pnovh	3.15e-05	0	75	4	male	26	400	16.8785
1000	qnovh	6.38e-06	0	61	2	male	30	281	16.8785
1000	rnovh	5.29e-06	0	66.31	4.19	female	30	250	16.8785
1000	snovh	-7.94e-05	0	67	10	female	30	175	16.8785
1000	aavh	0.000258637	1	74	5	female	28	780	16.8785
1000	bbvh	0.000176203	1	67	3	male	23	445	16.8785
1000	ccvh	0.116829	1	53	3	male	30	408	16.8785
1000	ddvh	0	1	65	8	female	28	150	16.8785
1000	eevh	0.000356345	1	74	4	male	28	175	16.8785
1000	ffvh	0.00131827	1	56	4	male	30	325	16.8785
1000	ggvh	3.63e-06	1	72	1	female	28	87.5	16.8785
1000	hhvh	0	1	77	13	male	30	1100	16.8785
1000	iivh	7.26e-07	1	70	14	male	30	605	16.8785
1000	jjvh	3.74e-07	1	76	4	female	28	200	16.8785
1000	kkvh	-1.05e-06	1	68	5	female	24	100	16.8785
1000	llvh	-3.99e-06	1	57	12	female	30	400	16.8785
1000	mmvh	0.000301948	1	85	7	male	25	797	16.8785
1000	nnvh	4.28e-05	1	75	2.5	male	24	0	16.8785
1000	ppvh	0.00271372	1	71	4	female	30	350	16.8785
1001	zzvh	1.75e-06	1	70	10	male	25	1080	14.1764
1001	wwh	0	1	55	4	male	22	500	14.1764
1001	yyvh	0.000153556	1	75	10	male	24	635	14.1764
1001	xxvh	1.97e-05	1	74	6.23	male	26	800	14.1764
1001	vvvh	8.76e-06	1	61	5	male	30	575	14.1764
1001	anovh	3.1e-05	0	74	2	male	26	625	14.1764
1001	bnovh	0.000103482	0	73	6	male	24	310	14.1764
1001	cnovh	3.69e-05	0	49	2.5	female	30	0	14.1764
1001	dnovh	1.98e-05	0	77	3	male	28	250	14.1764
1001	enovh	0.000253899	0	52	1	female	29	0	14.1764
1001	fnovh	0.000412029	0	73	10	male	26	150	14.1764
1001	gnovh	0.000524802	0	64	4.3	male	26	150	14.1764
1001	hnovh	2.85e-06	0	81	9	male	28	500	14.1764
1001	inovh	8.14e-06	0	60	2	male	30	425	14.1764
1001	lnovh	0	0	77	3.5	female	24	100	14.1764
1001	mnovh	0.00542251	0	72	4.3	male	28	500	14.1764
1001	nnovh	2.57e-05	0	65	8	male	25	0	14.1764
1001	onovh	0	0	49	2	male	26	560	14.1764
1001	pnovh	0	0	75	4	male	26	400	14.1764
1001	qnovh	0.00481231	0	61	2	male	30	281	14.1764
1001	rnovh	0.00642308	0	66.31	4.19	female	30	250	14.1764
1001	snovh	-4.86e-06	0	67	10	female	30	175	14.1764
1001	aavh	-0.00103165	1	74	5	female	28	780	14.1764
1001	bbvh	0.0886708	1	67	3	male	23	445	14.1764
1001	ccvh	0.0140187	1	53	3	male	30	408	14.1764
1001	ddvh	0	1	65	8	female	28	150	14.1764
1001	eevh	-0.00118214	1	74	4	male	28	175	14.1764
1001	ffvh	0	1	56	4	male	30	325	14.1764
1001	ggvh	0	1	72	1	female	28	87.5	14.1764
1001	hhvh	0.00208465	1	77	13	male	30	1100	14.1764
1001	iivh	0.000238514	1	70	14	male	30	605	14.1764
1001	jjvh	0.00021001	1	76	4	female	28	200	14.1764
1001	kkvh	7.98e-05	1	68	5	female	24	100	14.1764
1001	llvh	0.000238236	1	57	12	female	30	400	14.1764
1001	mmvh	0	1	85	7	male	25	797	14.1764
1001	nnvh	0.000343552	1	75	2.5	male	24	0	14.1764
1001	ppvh	6.97e-06	1	71	4	female	30	350	14.1764
1002	zzvh	5.96e-06	1	70	10	male	25	1080	18.4526
1002	wwh	1.71e-06	1	55	4	male	22	500	18.4526
1002	yyvh	0	1	75	10	male	24	635	18.4526
1002	xxvh	0	1	74	6.23	male	26	800	18.4526
1002	vvvh	0	1	61	5	male	30	575	18.4526
1002	anovh	3.02e-06	0	74	2	male	26	625	18.4526
1002	bnovh	0	0	73	6	male	24	310	18.4526
1002	cnovh	3.76e-05	0	49	2.5	female	30	0	18.4526
1002	dnovh	-4.42e-06	0	77	3	male	28	250	18.4526
1002	enovh	0	0	52	1	female	29	0	18.4526
1002	fnovh	1.99e-05	0	73	10	male	26	150	18.4526
1002	gnovh	0	0	64	4.3	male	26	150	18.4526
1002	hnovh	0	0	81	9	male	28	500	18.4526
1002	inovh	0	0	60	2	male	30	425	18.4526
1002	lnovh	0	0	77	3.5	female	24	100	18.4526
1002	mnovh	2.58e-06	0	72	4.3	male	28	500	18.4526
1002	nnovh	0	0	65	8	male	25	0	18.4526
1002	onovh	0	0	49	2	male	26	560	18.4526
1002	pnovh	2.18e-06	0	75	4	male	26	400	18.4526
1002	qnovh	2.88e-06	0	61	2	male	30	281	18.4526
1002	rnovh	0	0	66.31	4.19	female	30	250	18.4526
1002	snovh	4.58e-06	0	67	10	female	30	175	18.4526
1002	aavh	5.18e-06	1	74	5	female	28	780	18.4526
1002	bbvh	0	1	67	3	male	23	445	18.4526
1002	ccvh	0	1	53	3	male	30	408	18.4526
1002	ddvh	-1.41e-06	1	65	8	female	28	150	18.4526
1002	eevh	2.87e-05	1	74	4	male	28	175	18.4526
1002	ffvh	0	1	56	4	male	30	325	18.4526
1002	ggvh	0	1	72	1	female	28	87.5	18.4526
1002	hhvh	0	1	77	13	male	30	1100	18.4526
1002	iivh	0	1	70	14	male	30	605	18.4526
1002	jjvh	0	1	76	4	female	28	200	18.4526
1002	kkvh	0	1	68	5	female	24	100	18.4526
1002	llvh	0	1	57	12	female	30	400	18.4526
1002	mmvh	0	1	85	7	male	25	797	18.4526
1002	nnvh	2.44e-05	1	75	2.5	male	24	0	18.4526
1002	ppvh	8.74e-06	1	71	4	female	30	350	18.4526
1003	zzvh	-0.00021493	1	70	10	male	25	1080	11.753
1003	wwh	0.00013585	1	55	4	male	22	500	11.753
1003	yyvh	0	1	75	10	male	24	635	11.753
1003	xxvh	-7.14e-06	1	74	6.23	male	26	800	11.753
1003	vvvh	0	1	61	5	male	30	575	11.753
1003	anovh	-0.000237809	0	74	2	male	26	625	11.753
1003	bnovh	-4.98e-06	0	73	6	male	24	310	11.753
1003	cnovh	3.94e-05	0	49	2.5	female	30	0	11.753
1003	dnovh	0	0	77	3	male	28	250	11.753
1003	enovh	7.73e-07	0	52	1	female	29	0	11.753
1003	fnovh	0.000134171	0	73	10	male	26	150	11.753
1003	gnovh	0	0	64	4.3	male	26	150	11.753
1003	hnovh	0	0	81	9	male	28	500	11.753
1003	inovh	0	0	60	2	male	30	425	11.753
1003	lnovh	0.000125658	0	77	3.5	female	24	100	11.753
1003	mnovh	0	0	72	4.3	male	28	500	11.753
1003	nnovh	0	0	65	8	male	25	0	11.753
1003	onovh	0.000234065	0	49	2	male	26	560	11.753
1003	pnovh	8.65e-06	0	75	4	male	26	400	11.753
1003	qnovh	5.1e-05	0	61	2	male	30	281	11.753
1003	rnovh	-1.06e-05	0	66.31	4.19	female	30	250	11.753
1003	snovh	0.00604023	0	67	10	female	30	175	11.753
1003	aavh	0.00278082	1	74	5	female	28	780	11.753
1003	bbvh	0	1	67	3	male	23	445	11.753
1003	ccvh	0.00110916	1	53	3	male	30	408	11.753
1003	ddvh	0.0015653	1	65	8	female	28	150	11.753
1003	eevh	1.77e-05	1	74	4	male	28	175	11.753
1003	ffvh	-0.00443333	1	56	4	male	30	325	11.753
1003	ggvh	0.000233597	1	72	1	female	28	87.5	11.753
1003	hhvh	0	1	77	13	male	30	1100	11.753
1003	iivh	2.51e-05	1	70	14	male	30	605	11.753
1003	jjvh	0.000222565	1	76	4	female	28	200	11.753
1003	kkvh	0.00330011	1	68	5	female	24	100	11.753
1003	llvh	-9.28e-05	1	57	12	female	30	400	11.753
1003	mmvh	0	1	85	7	male	25	797	11.753
1003	nnvh	0.000223159	1	75	2.5	male	24	0	11.753
1003	ppvh	8.34e-07	1	71	4	female	30	350	11.753
1005	zzvh	0.0146559	1	70	10	male	25	1080	15.8078
1005	wwh	-0.00406075	1	55	4	male	22	500	15.8078
1005	yyvh	0.015265	1	75	10	male	24	635	15.8078
1005	xxvh	0.0073014	1	74	6.23	male	26	800	15.8078
1005	vvvh	-0.00570963	1	61	5	male	30	575	15.8078
1005	anovh	0.0318782	0	74	2	male	26	625	15.8078
1005	bnovh	0.000289003	0	73	6	male	24	310	15.8078
1005	cnovh	-0.030849	0	49	2.5	female	30	0	15.8078
1005	dnovh	0.00147134	0	77	3	male	28	250	15.8078
1005	enovh	-0.166277	0	52	1	female	29	0	15.8078
1005	fnovh	-0.00869742	0	73	10	male	26	150	15.8078
1005	gnovh	-0.00334851	0	64	4.3	male	26	150	15.8078
1005	hnovh	1.66e-05	0	81	9	male	28	500	15.8078
1005	inovh	-0.00340165	0	60	2	male	30	425	15.8078
1005	lnovh	8.8e-05	0	77	3.5	female	24	100	15.8078
1005	mnovh	0.0342349	0	72	4.3	male	28	500	15.8078
1005	nnovh	0.00788405	0	65	8	male	25	0	15.8078
1005	onovh	0.0246976	0	49	2	male	26	560	15.8078
1005	pnovh	0.000180133	0	75	4	male	26	400	15.8078
1005	qnovh	0.0405875	0	61	2	male	30	281	15.8078
1005	rnovh	0.0139268	0	66.31	4.19	female	30	250	15.8078
1005	snovh	0.00460033	0	67	10	female	30	175	15.8078
1005	aavh	0.0504098	1	74	5	female	28	780	15.8078
1005	bbvh	0.00167786	1	67	3	male	23	445	15.8078
1005	ccvh	5.18e-06	1	53	3	male	30	408	15.8078
1005	ddvh	0.00148355	1	65	8	female	28	150	15.8078
1005	eevh	-0.00369886	1	74	4	male	28	175	15.8078
1005	ffvh	0	1	56	4	male	30	325	15.8078
1005	ggvh	-0.000150578	1	72	1	female	28	87.5	15.8078
1005	hhvh	0.00127329	1	77	13	male	30	1100	15.8078
1005	iivh	0.00010317	1	70	14	male	30	605	15.8078
1005	jjvh	0.0175551	1	76	4	female	28	200	15.8078
1005	kkvh	0.0669401	1	68	5	female	24	100	15.8078
1005	llvh	0.00937726	1	57	12	female	30	400	15.8078
1005	mmvh	-0.00371768	1	85	7	male	25	797	15.8078
1005	nnvh	-0.0128633	1	75	2.5	male	24	0	15.8078
1005	ppvh	0.000219183	1	71	4	female	30	350	15.8078
1006	zzvh	0.00512316	1	70	10	male	25	1080	12.5406
1006	wwh	7.07e-05	1	55	4	male	22	500	12.5406
1006	yyvh	0	1	75	10	male	24	635	12.5406
1006	xxvh	2.6e-05	1	74	6.23	male	26	800	12.5406
1006	vvvh	0.000480935	1	61	5	male	30	575	12.5406
1006	anovh	6.69e-05	0	74	2	male	26	625	12.5406
1006	bnovh	0.000448739	0	73	6	male	24	310	12.5406
1006	cnovh	0.00259701	0	49	2.5	female	30	0	12.5406
1006	dnovh	7.58e-05	0	77	3	male	28	250	12.5406
1006	enovh	0.000111935	0	52	1	female	29	0	12.5406
1006	fnovh	0.0113044	0	73	10	male	26	150	12.5406
1006	gnovh	0.00444091	0	64	4.3	male	26	150	12.5406
1006	hnovh	0	0	81	9	male	28	500	12.5406
1006	inovh	-0.00445624	0	60	2	male	30	425	12.5406
1006	lnovh	0.000473422	0	77	3.5	female	24	100	12.5406
1006	mnovh	-8.97e-06	0	72	4.3	male	28	500	12.5406
1006	nnovh	-5.28e-06	0	65	8	male	25	0	12.5406
1006	onovh	0.000233743	0	49	2	male	26	560	12.5406
1006	pnovh	0.000680568	0	75	4	male	26	400	12.5406
1006	qnovh	0.000156284	0	61	2	male	30	281	12.5406
1006	rnovh	0.000298602	0	66.31	4.19	female	30	250	12.5406
1006	snovh	-0.00694142	0	67	10	female	30	175	12.5406
1006	aavh	0	1	74	5	female	28	780	12.5406
1006	bbvh	0.00147629	1	67	3	male	23	445	12.5406
1006	ccvh	0	1	53	3	male	30	408	12.5406
1006	ddvh	-2.08e-05	1	65	8	female	28	150	12.5406
1006	eevh	8.51e-06	1	74	4	male	28	175	12.5406
1006	ffvh	0.0837519	1	56	4	male	30	325	12.5406
1006	ggvh	0	1	72	1	female	28	87.5	12.5406
1006	hhvh	0.000342312	1	77	13	male	30	1100	12.5406
1006	iivh	0.000424384	1	70	14	male	30	605	12.5406
1006	jjvh	-0.00052565	1	76	4	female	28	200	12.5406
1006	kkvh	-0.000469979	1	68	5	female	24	100	12.5406
1006	llvh	-3.28e-05	1	57	12	female	30	400	12.5406
1006	mmvh	0.0291611	1	85	7	male	25	797	12.5406
1006	nnvh	-0.000337939	1	75	2.5	male	24	0	12.5406
1006	ppvh	0.0143176	1	71	4	female	30	350	12.5406
1007	zzvh	0.113139	1	70	10	male	25	1080	15.9471
1007	wwh	-0.0201754	1	55	4	male	22	500	15.9471
1007	yyvh	-5.59e-08	1	75	10	male	24	635	15.9471
1007	xxvh	0.0279066	1	74	6.23	male	26	800	15.9471
1007	vvvh	0.00535593	1	61	5	male	30	575	15.9471
1007	anovh	0.0058145	0	74	2	male	26	625	15.9471
1007	bnovh	0.00282005	0	73	6	male	24	310	15.9471
1007	cnovh	0.0442849	0	49	2.5	female	30	0	15.9471
1007	dnovh	-0.0112605	0	77	3	male	28	250	15.9471
1007	enovh	0.00165888	0	52	1	female	29	0	15.9471
1007	fnovh	0.0768795	0	73	10	male	26	150	15.9471
1007	gnovh	0.0103427	0	64	4.3	male	26	150	15.9471
1007	hnovh	0.00055719	0	81	9	male	28	500	15.9471
1007	inovh	-0.00913231	0	60	2	male	30	425	15.9471
1007	lnovh	0.005466	0	77	3.5	female	24	100	15.9471
1007	mnovh	-0.00104139	0	72	4.3	male	28	500	15.9471
1007	nnovh	0.000240086	0	65	8	male	25	0	15.9471
1007	onovh	0.00663083	0	49	2	male	26	560	15.9471
1007	pnovh	0.00194551	0	75	4	male	26	400	15.9471
1007	qnovh	0.00420916	0	61	2	male	30	281	15.9471
1007	rnovh	0.00761882	0	66.31	4.19	female	30	250	15.9471
1007	snovh	0.00363635	0	67	10	female	30	175	15.9471
1007	aavh	0	1	74	5	female	28	780	15.9471
1007	bbvh	0.00720455	1	67	3	male	23	445	15.9471
1007	ccvh	0	1	53	3	male	30	408	15.9471
1007	ddvh	-0.000149023	1	65	8	female	28	150	15.9471
1007	eevh	3.09e-05	1	74	4	male	28	175	15.9471
1007	ffvh	0.0293428	1	56	4	male	30	325	15.9471
1007	ggvh	0	1	72	1	female	28	87.5	15.9471
1007	hhvh	0.00229364	1	77	13	male	30	1100	15.9471
1007	iivh	-0.0127839	1	70	14	male	30	605	15.9471
1007	jjvh	-0.00312733	1	76	4	female	28	200	15.9471
1007	kkvh	-0.0020436	1	68	5	female	24	100	15.9471
1007	llvh	-0.000899021	1	57	12	female	30	400	15.9471
1007	mmvh	0.0913111	1	85	7	male	25	797	15.9471
1007	nnvh	-0.00262246	1	75	2.5	male	24	0	15.9471
1007	ppvh	0.0202084	1	71	4	female	30	350	15.9471
1008	zzvh	0.0327218	1	70	10	male	25	1080	12.5437
1008	wwh	0.000184837	1	55	4	male	22	500	12.5437
1008	yyvh	0.00134031	1	75	10	male	24	635	12.5437
1008	xxvh	-0.00676244	1	74	6.23	male	26	800	12.5437
1008	vvvh	0.00014068	1	61	5	male	30	575	12.5437
1008	anovh	-0.00271835	0	74	2	male	26	625	12.5437
1008	bnovh	-0.0012043	0	73	6	male	24	310	12.5437
1008	cnovh	0.00261694	0	49	2.5	female	30	0	12.5437
1008	dnovh	-0.00067773	0	77	3	male	28	250	12.5437
1008	enovh	-0.00376518	0	52	1	female	29	0	12.5437
1008	fnovh	0.00199431	0	73	10	male	26	150	12.5437
1008	gnovh	-0.00276193	0	64	4.3	male	26	150	12.5437
1008	hnovh	0.000862376	0	81	9	male	28	500	12.5437
1008	inovh	0.00017576	0	60	2	male	30	425	12.5437
1008	lnovh	0.00370265	0	77	3.5	female	24	100	12.5437
1008	mnovh	0.00182149	0	72	4.3	male	28	500	12.5437
1008	nnovh	0.00868156	0	65	8	male	25	0	12.5437
1008	onovh	0.00225966	0	49	2	male	26	560	12.5437
1008	pnovh	0.000962287	0	75	4	male	26	400	12.5437
1008	qnovh	0.00694891	0	61	2	male	30	281	12.5437
1008	rnovh	0.00721042	0	66.31	4.19	female	30	250	12.5437
1008	snovh	0.000115943	0	67	10	female	30	175	12.5437
1008	aavh	0.00513359	1	74	5	female	28	780	12.5437
1008	bbvh	0.0309523	1	67	3	male	23	445	12.5437
1008	ccvh	0.027105	1	53	3	male	30	408	12.5437
1008	ddvh	0	1	65	8	female	28	150	12.5437
1008	eevh	0.00376905	1	74	4	male	28	175	12.5437
1008	ffvh	4.85e-05	1	56	4	male	30	325	12.5437
1008	ggvh	4.55e-07	1	72	1	female	28	87.5	12.5437
1008	hhvh	0	1	77	13	male	30	1100	12.5437
1008	iivh	0.000130616	1	70	14	male	30	605	12.5437
1008	jjvh	0.000398284	1	76	4	female	28	200	12.5437
1008	kkvh	-0.0177882	1	68	5	female	24	100	12.5437
1008	llvh	0.000412012	1	57	12	female	30	400	12.5437
1008	mmvh	1.09e-05	1	85	7	male	25	797	12.5437
1008	nnvh	6.28e-05	1	75	2.5	male	24	0	12.5437
1008	ppvh	-0.000427048	1	71	4	female	30	350	12.5437
1009	zzvh	0.18319	1	70	10	male	25	1080	14.9318
1009	wwh	0.011359	1	55	4	male	22	500	14.9318
1009	yyvh	-8.33e-05	1	75	10	male	24	635	14.9318
1009	xxvh	-0.00643095	1	74	6.23	male	26	800	14.9318
1009	vvvh	0.0043646	1	61	5	male	30	575	14.9318
1009	anovh	0.00977725	0	74	2	male	26	625	14.9318
1009	bnovh	0.122907	0	73	6	male	24	310	14.9318
1009	cnovh	-0.010263	0	49	2.5	female	30	0	14.9318
1009	dnovh	-0.0281058	0	77	3	male	28	250	14.9318
1009	enovh	0.004065	0	52	1	female	29	0	14.9318
1009	fnovh	0.199982	0	73	10	male	26	150	14.9318
1009	gnovh	0.018967	0	64	4.3	male	26	150	14.9318
1009	hnovh	0.00348941	0	81	9	male	28	500	14.9318
1009	inovh	-0.0137906	0	60	2	male	30	425	14.9318
1009	lnovh	0.0330316	0	77	3.5	female	24	100	14.9318
1009	mnovh	-0.0127739	0	72	4.3	male	28	500	14.9318
1009	nnovh	-0.0104063	0	65	8	male	25	0	14.9318
1009	onovh	0.00864793	0	49	2	male	26	560	14.9318
1009	pnovh	0.0906122	0	75	4	male	26	400	14.9318
1009	qnovh	0.00802559	0	61	2	male	30	281	14.9318
1009	rnovh	0.0176934	0	66.31	4.19	female	30	250	14.9318
1009	snovh	0.0048359	0	67	10	female	30	175	14.9318
1009	aavh	3.15e-05	1	74	5	female	28	780	14.9318
1009	bbvh	0.168237	1	67	3	male	23	445	14.9318
1009	ccvh	0.000245978	1	53	3	male	30	408	14.9318
1009	ddvh	-0.00351585	1	65	8	female	28	150	14.9318
1009	eevh	0.0170898	1	74	4	male	28	175	14.9318
1009	ffvh	0.00540693	1	56	4	male	30	325	14.9318
1009	ggvh	0.00090692	1	72	1	female	28	87.5	14.9318
1009	hhvh	0.0704492	1	77	13	male	30	1100	14.9318
1009	iivh	0.0762799	1	70	14	male	30	605	14.9318
1009	jjvh	-0.0847001	1	76	4	female	28	200	14.9318
1009	kkvh	-0.0159346	1	68	5	female	24	100	14.9318
1009	llvh	0.00579304	1	57	12	female	30	400	14.9318
1009	mmvh	0.260212	1	85	7	male	25	797	14.9318
1009	nnvh	-0.0072302	1	75	2.5	male	24	0	14.9318
1009	ppvh	0.024044	1	71	4	female	30	350	14.9318
1010	zzvh	-0.000167302	1	70	10	male	25	1080	18.9876
1010	wwh	0	1	55	4	male	22	500	18.9876
1010	yyvh	0	1	75	10	male	24	635	18.9876
1010	xxvh	-0.00128895	1	74	6.23	male	26	800	18.9876
1010	vvvh	0.000810962	1	61	5	male	30	575	18.9876
1010	anovh	0	0	74	2	male	26	625	18.9876
1010	bnovh	3.98e-05	0	73	6	male	24	310	18.9876
1010	cnovh	2.6e-05	0	49	2.5	female	30	0	18.9876
1010	dnovh	-1.99e-06	0	77	3	male	28	250	18.9876
1010	enovh	0.000227596	0	52	1	female	29	0	18.9876
1010	fnovh	0	0	73	10	male	26	150	18.9876
1010	gnovh	-0.00361432	0	64	4.3	male	26	150	18.9876
1010	hnovh	0	0	81	9	male	28	500	18.9876
1010	inovh	0	0	60	2	male	30	425	18.9876
1010	lnovh	0	0	77	3.5	female	24	100	18.9876
1010	mnovh	0	0	72	4.3	male	28	500	18.9876
1010	nnovh	1.26e-05	0	65	8	male	25	0	18.9876
1010	onovh	1.22e-06	0	49	2	male	26	560	18.9876
1010	pnovh	6.69e-05	0	75	4	male	26	400	18.9876
1010	qnovh	0	0	61	2	male	30	281	18.9876
1010	rnovh	1.88e-05	0	66.31	4.19	female	30	250	18.9876
1010	snovh	0	0	67	10	female	30	175	18.9876
1010	aavh	0	1	74	5	female	28	780	18.9876
1010	bbvh	0	1	67	3	male	23	445	18.9876
1010	ccvh	0	1	53	3	male	30	408	18.9876
1010	ddvh	0	1	65	8	female	28	150	18.9876
1010	eevh	0.0034533	1	74	4	male	28	175	18.9876
1010	ffvh	0	1	56	4	male	30	325	18.9876
1010	ggvh	1.34e-06	1	72	1	female	28	87.5	18.9876
1010	hhvh	0	1	77	13	male	30	1100	18.9876
1010	iivh	2.59e-05	1	70	14	male	30	605	18.9876
1010	jjvh	0	1	76	4	female	28	200	18.9876
1010	kkvh	0	1	68	5	female	24	100	18.9876
1010	llvh	-2.06e-05	1	57	12	female	30	400	18.9876
1010	mmvh	0	1	85	7	male	25	797	18.9876
1010	nnvh	3.08e-06	1	75	2.5	male	24	0	18.9876
1010	ppvh	4.41e-05	1	71	4	female	30	350	18.9876
1011	zzvh	0.00114978	1	70	10	male	25	1080	9.0434
1011	wwh	0.00135795	1	55	4	male	22	500	9.0434
1011	yyvh	0.0033794	1	75	10	male	24	635	9.0434
1011	xxvh	0.00365204	1	74	6.23	male	26	800	9.0434
1011	vvvh	0.00929316	1	61	5	male	30	575	9.0434
1011	anovh	0.00250552	0	74	2	male	26	625	9.0434
1011	bnovh	0.00952583	0	73	6	male	24	310	9.0434
1011	cnovh	0.00188267	0	49	2.5	female	30	0	9.0434
1011	dnovh	-0.00407076	0	77	3	male	28	250	9.0434
1011	enovh	-0.000742318	0	52	1	female	29	0	9.0434
1011	fnovh	0.00799194	0	73	10	male	26	150	9.0434
1011	gnovh	0.00345304	0	64	4.3	male	26	150	9.0434
1011	hnovh	0.00323333	0	81	9	male	28	500	9.0434
1011	inovh	-0.000879815	0	60	2	male	30	425	9.0434
1011	lnovh	-0.000137092	0	77	3.5	female	24	100	9.0434
1011	mnovh	0.00438372	0	72	4.3	male	28	500	9.0434
1011	nnovh	0.00539926	0	65	8	male	25	0	9.0434
1011	onovh	0.00446425	0	49	2	male	26	560	9.0434
1011	pnovh	-0.00237348	0	75	4	male	26	400	9.0434
1011	qnovh	0.00209895	0	61	2	male	30	281	9.0434
1011	rnovh	0.00110092	0	66.31	4.19	female	30	250	9.0434
1011	snovh	0.00100969	0	67	10	female	30	175	9.0434
1011	aavh	0.00254241	1	74	5	female	28	780	9.0434
1011	bbvh	0.00158332	1	67	3	male	23	445	9.0434
1011	ccvh	0.00704936	1	53	3	male	30	408	9.0434
1011	ddvh	9.06e-05	1	65	8	female	28	150	9.0434
1011	eevh	0.119843	1	74	4	male	28	175	9.0434
1011	ffvh	0.00110269	1	56	4	male	30	325	9.0434
1011	ggvh	-1.22e-05	1	72	1	female	28	87.5	9.0434
1011	hhvh	4.35e-05	1	77	13	male	30	1100	9.0434
1011	iivh	-0.00280953	1	70	14	male	30	605	9.0434
1011	jjvh	-0.00133599	1	76	4	female	28	200	9.0434
1011	kkvh	-0.00537628	1	68	5	female	24	100	9.0434
1011	llvh	0.0104778	1	57	12	female	30	400	9.0434
1011	mmvh	0.0068328	1	85	7	male	25	797	9.0434
1011	nnvh	0.00412099	1	75	2.5	male	24	0	9.0434
1011	ppvh	0.0575381	1	71	4	female	30	350	9.0434
1012	zzvh	-1.37e-05	1	70	10	male	25	1080	16.5355
1012	wwh	1.15e-05	1	55	4	male	22	500	16.5355
1012	yyvh	0.000136833	1	75	10	male	24	635	16.5355
1012	xxvh	1.35e-05	1	74	6.23	male	26	800	16.5355
1012	vvvh	0	1	61	5	male	30	575	16.5355
1012	anovh	-6.41e-06	0	74	2	male	26	625	16.5355
1012	bnovh	7e-06	0	73	6	male	24	310	16.5355
1012	cnovh	2.85e-05	0	49	2.5	female	30	0	16.5355
1012	dnovh	-1.7e-06	0	77	3	male	28	250	16.5355
1012	enovh	-0.00141297	0	52	1	female	29	0	16.5355
1012	fnovh	0.000132902	0	73	10	male	26	150	16.5355
1012	gnovh	5.7e-06	0	64	4.3	male	26	150	16.5355
1012	hnovh	-5.83e-05	0	81	9	male	28	500	16.5355
1012	inovh	2.66e-05	0	60	2	male	30	425	16.5355
1012	lnovh	0.000210929	0	77	3.5	female	24	100	16.5355
1012	mnovh	4.07e-06	0	72	4.3	male	28	500	16.5355
1012	nnovh	0.000132588	0	65	8	male	25	0	16.5355
1012	onovh	0	0	49	2	male	26	560	16.5355
1012	pnovh	-1.15e-06	0	75	4	male	26	400	16.5355
1012	qnovh	-3.45e-06	0	61	2	male	30	281	16.5355
1012	rnovh	6.54e-07	0	66.31	4.19	female	30	250	16.5355
1012	snovh	6.57e-05	0	67	10	female	30	175	16.5355
1012	aavh	0.000471889	1	74	5	female	28	780	16.5355
1012	bbvh	0.000116176	1	67	3	male	23	445	16.5355
1012	ccvh	0.0279759	1	53	3	male	30	408	16.5355
1012	ddvh	0.000141454	1	65	8	female	28	150	16.5355
1012	eevh	0	1	74	4	male	28	175	16.5355
1012	ffvh	7.31e-06	1	56	4	male	30	325	16.5355
1012	ggvh	-0.00286722	1	72	1	female	28	87.5	16.5355
1012	hhvh	0.000414108	1	77	13	male	30	1100	16.5355
1012	iivh	1.79e-05	1	70	14	male	30	605	16.5355
1012	jjvh	7.75e-05	1	76	4	female	28	200	16.5355
1012	kkvh	0	1	68	5	female	24	100	16.5355
1012	llvh	5.14e-05	1	57	12	female	30	400	16.5355
1012	mmvh	0.000419861	1	85	7	male	25	797	16.5355
1012	nnvh	7.1e-06	1	75	2.5	male	24	0	16.5355
1012	ppvh	0.00024385	1	71	4	female	30	350	16.5355
1013	zzvh	0.000307913	1	70	10	male	25	1080	17.5492
1013	wwh	-0.00103714	1	55	4	male	22	500	17.5492
1013	yyvh	0.00350899	1	75	10	male	24	635	17.5492
1013	xxvh	0.000363321	1	74	6.23	male	26	800	17.5492
1013	vvvh	0.0398816	1	61	5	male	30	575	17.5492
1013	anovh	-0.000616187	0	74	2	male	26	625	17.5492
1013	bnovh	7.67e-05	0	73	6	male	24	310	17.5492
1013	cnovh	0.000878989	0	49	2.5	female	30	0	17.5492
1013	dnovh	-0.00128813	0	77	3	male	28	250	17.5492
1013	enovh	8.18e-05	0	52	1	female	29	0	17.5492
1013	fnovh	-0.00258771	0	73	10	male	26	150	17.5492
1013	gnovh	-0.00123308	0	64	4.3	male	26	150	17.5492
1013	hnovh	-1.03e-05	0	81	9	male	28	500	17.5492
1013	inovh	0.00060066	0	60	2	male	30	425	17.5492
1013	lnovh	3.53e-06	0	77	3.5	female	24	100	17.5492
1013	mnovh	-0.00301978	0	72	4.3	male	28	500	17.5492
1013	nnovh	0.0347767	0	65	8	male	25	0	17.5492
1013	onovh	0.0124161	0	49	2	male	26	560	17.5492
1013	pnovh	3.02e-05	0	75	4	male	26	400	17.5492
1013	qnovh	-0.000123319	0	61	2	male	30	281	17.5492
1013	rnovh	-0.000174208	0	66.31	4.19	female	30	250	17.5492
1013	snovh	0.00109071	0	67	10	female	30	175	17.5492
1013	aavh	0.00624076	1	74	5	female	28	780	17.5492
1013	bbvh	8.54e-05	1	67	3	male	23	445	17.5492
1013	ccvh	5.27e-05	1	53	3	male	30	408	17.5492
1013	ddvh	0.000203344	1	65	8	female	28	150	17.5492
1013	eevh	0.0046257	1	74	4	male	28	175	17.5492
1013	ffvh	3.97e-06	1	56	4	male	30	325	17.5492
1013	ggvh	-4.01e-05	1	72	1	female	28	87.5	17.5492
1013	hhvh	0.000313493	1	77	13	male	30	1100	17.5492
1013	iivh	0.0741932	1	70	14	male	30	605	17.5492
1013	jjvh	0.00137342	1	76	4	female	28	200	17.5492
1013	kkvh	0.000809428	1	68	5	female	24	100	17.5492
1013	llvh	0.00310328	1	57	12	female	30	400	17.5492
1013	mmvh	0.00199339	1	85	7	male	25	797	17.5492
1013	nnvh	-0.00304662	1	75	2.5	male	24	0	17.5492
1013	ppvh	0.0271546	1	71	4	female	30	350	17.5492
1014	zzvh	-7.38e-07	1	70	10	male	25	1080	21.8082
1014	wwh	0.000199181	1	55	4	male	22	500	21.8082
1014	yyvh	0.000792757	1	75	10	male	24	635	21.8082
1014	xxvh	0	1	74	6.23	male	26	800	21.8082
1014	vvvh	0	1	61	5	male	30	575	21.8082
1014	anovh	1.02e-05	0	74	2	male	26	625	21.8082
1014	bnovh	0	0	73	6	male	24	310	21.8082
1014	cnovh	6.61e-06	0	49	2.5	female	30	0	21.8082
1014	dnovh	0	0	77	3	male	28	250	21.8082
1014	enovh	-3.69e-05	0	52	1	female	29	0	21.8082
1014	fnovh	1.88e-05	0	73	10	male	26	150	21.8082
1014	gnovh	0	0	64	4.3	male	26	150	21.8082
1014	hnovh	-9.86e-06	0	81	9	male	28	500	21.8082
1014	inovh	0.000205131	0	60	2	male	30	425	21.8082
1014	lnovh	0.000128084	0	77	3.5	female	24	100	21.8082
1014	mnovh	-3.15e-05	0	72	4.3	male	28	500	21.8082
1014	nnovh	6.39e-05	0	65	8	male	25	0	21.8082
1014	onovh	0	0	49	2	male	26	560	21.8082
1014	pnovh	0	0	75	4	male	26	400	21.8082
1014	qnovh	0	0	61	2	male	30	281	21.8082
1014	rnovh	0	0	66.31	4.19	female	30	250	21.8082
1014	snovh	0.000529354	0	67	10	female	30	175	21.8082
1014	aavh	0.000104309	1	74	5	female	28	780	21.8082
1014	bbvh	2.49e-05	1	67	3	male	23	445	21.8082
1014	ccvh	0.0055224	1	53	3	male	30	408	21.8082
1014	ddvh	0.000158623	1	65	8	female	28	150	21.8082
1014	eevh	6.78e-05	1	74	4	male	28	175	21.8082
1014	ffvh	0	1	56	4	male	30	325	21.8082
1014	ggvh	-1.1e-05	1	72	1	female	28	87.5	21.8082
1014	hhvh	0.000652995	1	77	13	male	30	1100	21.8082
1014	iivh	1.55e-06	1	70	14	male	30	605	21.8082
1014	jjvh	2.78e-05	1	76	4	female	28	200	21.8082
1014	kkvh	0	1	68	5	female	24	100	21.8082
1014	llvh	1.37e-05	1	57	12	female	30	400	21.8082
1014	mmvh	0.00266955	1	85	7	male	25	797	21.8082
1014	nnvh	0	1	75	2.5	male	24	0	21.8082
1014	ppvh	0.000435147	1	71	4	female	30	350	21.8082
1015	zzvh	0.000293971	1	70	10	male	25	1080	14.8281
1015	wwh	0.000617938	1	55	4	male	22	500	14.8281
1015	yyvh	0.000246096	1	75	10	male	24	635	14.8281
1015	xxvh	-0.0029823	1	74	6.23	male	26	800	14.8281
1015	vvvh	0.00012152	1	61	5	male	30	575	14.8281
1015	anovh	-0.000546292	0	74	2	male	26	625	14.8281
1015	bnovh	0.0131404	0	73	6	male	24	310	14.8281
1015	cnovh	9.77e-05	0	49	2.5	female	30	0	14.8281
1015	dnovh	-0.000229772	0	77	3	male	28	250	14.8281
1015	enovh	7e-05	0	52	1	female	29	0	14.8281
1015	fnovh	0.00830905	0	73	10	male	26	150	14.8281
1015	gnovh	9.77e-05	0	64	4.3	male	26	150	14.8281
1015	hnovh	0.00545742	0	81	9	male	28	500	14.8281
1015	inovh	2.03e-05	0	60	2	male	30	425	14.8281
1015	lnovh	0.00119312	0	77	3.5	female	24	100	14.8281
1015	mnovh	0.000735381	0	72	4.3	male	28	500	14.8281
1015	nnovh	-0.00258873	0	65	8	male	25	0	14.8281
1015	onovh	3.99e-06	0	49	2	male	26	560	14.8281
1015	pnovh	0.00386553	0	75	4	male	26	400	14.8281
1015	qnovh	0.00756911	0	61	2	male	30	281	14.8281
1015	rnovh	0.011235	0	66.31	4.19	female	30	250	14.8281
1015	snovh	0.00667507	0	67	10	female	30	175	14.8281
1015	aavh	0.0138732	1	74	5	female	28	780	14.8281
1015	bbvh	0.011554	1	67	3	male	23	445	14.8281
1015	ccvh	0.0220955	1	53	3	male	30	408	14.8281
1015	ddvh	-3.89e-05	1	65	8	female	28	150	14.8281
1015	eevh	0.00571752	1	74	4	male	28	175	14.8281
1015	ffvh	-0.000234029	1	56	4	male	30	325	14.8281
1015	ggvh	-0.000248898	1	72	1	female	28	87.5	14.8281
1015	hhvh	0.00385247	1	77	13	male	30	1100	14.8281
1015	iivh	0.00220946	1	70	14	male	30	605	14.8281
1015	jjvh	-0.00252302	1	76	4	female	28	200	14.8281
1015	kkvh	0.0070543	1	68	5	female	24	100	14.8281
1015	llvh	-0.000473229	1	57	12	female	30	400	14.8281
1015	mmvh	0.00424175	1	85	7	male	25	797	14.8281
1015	nnvh	0.0996353	1	75	2.5	male	24	0	14.8281
1015	ppvh	0.000912517	1	71	4	female	30	350	14.8281
1016	zzvh	0.0133694	1	70	10	male	25	1080	14.6929
1016	wwh	0	1	55	4	male	22	500	14.6929
1016	yyvh	0	1	75	10	male	24	635	14.6929
1016	xxvh	5.4e-05	1	74	6.23	male	26	800	14.6929
1016	vvvh	7.88e-05	1	61	5	male	30	575	14.6929
1016	anovh	0.000534766	0	74	2	male	26	625	14.6929
1016	bnovh	1.22e-05	0	73	6	male	24	310	14.6929
1016	cnovh	0.00290967	0	49	2.5	female	30	0	14.6929
1016	dnovh	-0.000585437	0	77	3	male	28	250	14.6929
1016	enovh	0.000382291	0	52	1	female	29	0	14.6929
1016	fnovh	0.0156151	0	73	10	male	26	150	14.6929
1016	gnovh	0.0118663	0	64	4.3	male	26	150	14.6929
1016	hnovh	1.55e-05	0	81	9	male	28	500	14.6929
1016	inovh	-0.000835545	0	60	2	male	30	425	14.6929
1016	lnovh	0.000251428	0	77	3.5	female	24	100	14.6929
1016	mnovh	-4.84e-06	0	72	4.3	male	28	500	14.6929
1016	nnovh	-4.44e-05	0	65	8	male	25	0	14.6929
1016	onovh	0.000615271	0	49	2	male	26	560	14.6929
1016	pnovh	1.15e-05	0	75	4	male	26	400	14.6929
1016	qnovh	0.00045842	0	61	2	male	30	281	14.6929
1016	rnovh	0.000844414	0	66.31	4.19	female	30	250	14.6929
1016	snovh	0.000526341	0	67	10	female	30	175	14.6929
1016	aavh	0	1	74	5	female	28	780	14.6929
1016	bbvh	0.00155233	1	67	3	male	23	445	14.6929
1016	ccvh	0	1	53	3	male	30	408	14.6929
1016	ddvh	-3.35e-05	1	65	8	female	28	150	14.6929
1016	eevh	4.59e-06	1	74	4	male	28	175	14.6929
1016	ffvh	3.74e-05	1	56	4	male	30	325	14.6929
1016	ggvh	0	1	72	1	female	28	87.5	14.6929
1016	hhvh	2.51e-06	1	77	13	male	30	1100	14.6929
1016	iivh	5.58e-05	1	70	14	male	30	605	14.6929
1016	jjvh	5.73e-05	1	76	4	female	28	200	14.6929
1016	kkvh	0	1	68	5	female	24	100	14.6929
1016	llvh	-0.000204556	1	57	12	female	30	400	14.6929
1016	mmvh	0.00538988	1	85	7	male	25	797	14.6929
1016	nnvh	-7.19e-05	1	75	2.5	male	24	0	14.6929
1016	ppvh	5.03e-06	1	71	4	female	30	350	14.6929
1017	zzvh	-2.09e-06	1	70	10	male	25	1080	11.0037
1017	wwh	0.000369462	1	55	4	male	22	500	11.0037
1017	yyvh	0.000456109	1	75	10	male	24	635	11.0037
1017	xxvh	0	1	74	6.23	male	26	800	11.0037
1017	vvvh	0	1	61	5	male	30	575	11.0037
1017	anovh	-0.000321428	0	74	2	male	26	625	11.0037
1017	bnovh	0.000623997	0	73	6	male	24	310	11.0037
1017	cnovh	0.00125274	0	49	2.5	female	30	0	11.0037
1017	dnovh	-0.000262774	0	77	3	male	28	250	11.0037
1017	enovh	-0.00581331	0	52	1	female	29	0	11.0037
1017	fnovh	0.00745355	0	73	10	male	26	150	11.0037
1017	gnovh	0	0	64	4.3	male	26	150	11.0037
1017	hnovh	0	0	81	9	male	28	500	11.0037
1017	inovh	0	0	60	2	male	30	425	11.0037
1017	lnovh	7.19e-05	0	77	3.5	female	24	100	11.0037
1017	mnovh	-1.09e-05	0	72	4.3	male	28	500	11.0037
1017	nnovh	0	0	65	8	male	25	0	11.0037
1017	onovh	0	0	49	2	male	26	560	11.0037
1017	pnovh	-1.91e-06	0	75	4	male	26	400	11.0037
1017	qnovh	0	0	61	2	male	30	281	11.0037
1017	rnovh	3.1e-06	0	66.31	4.19	female	30	250	11.0037
1017	snovh	-0.000317609	0	67	10	female	30	175	11.0037
1017	aavh	0.000166237	1	74	5	female	28	780	11.0037
1017	bbvh	0.00243709	1	67	3	male	23	445	11.0037
1017	ccvh	0	1	53	3	male	30	408	11.0037
1017	ddvh	0.00199751	1	65	8	female	28	150	11.0037
1017	eevh	0.112419	1	74	4	male	28	175	11.0037
1017	ffvh	0	1	56	4	male	30	325	11.0037
1017	ggvh	8.97e-05	1	72	1	female	28	87.5	11.0037
1017	hhvh	0	1	77	13	male	30	1100	11.0037
1017	iivh	0	1	70	14	male	30	605	11.0037
1017	jjvh	2.69e-06	1	76	4	female	28	200	11.0037
1017	kkvh	0	1	68	5	female	24	100	11.0037
1017	llvh	-0.000267496	1	57	12	female	30	400	11.0037
1017	mmvh	0.000632779	1	85	7	male	25	797	11.0037
1017	nnvh	0.00017756	1	75	2.5	male	24	0	11.0037
1017	ppvh	0.00759737	1	71	4	female	30	350	11.0037
1018	zzvh	9.99e-05	1	70	10	male	25	1080	15.0016
1018	wwh	-2.16e-05	1	55	4	male	22	500	15.0016
1018	yyvh	0	1	75	10	male	24	635	15.0016
1018	xxvh	1.41e-05	1	74	6.23	male	26	800	15.0016
1018	vvvh	0	1	61	5	male	30	575	15.0016
1018	anovh	0.000177249	0	74	2	male	26	625	15.0016
1018	bnovh	0.000245953	0	73	6	male	24	310	15.0016
1018	cnovh	6.74e-05	0	49	2.5	female	30	0	15.0016
1018	dnovh	0	0	77	3	male	28	250	15.0016
1018	enovh	0.000101369	0	52	1	female	29	0	15.0016
1018	fnovh	0.00101069	0	73	10	male	26	150	15.0016
1018	gnovh	0	0	64	4.3	male	26	150	15.0016
1018	hnovh	0.000460631	0	81	9	male	28	500	15.0016
1018	inovh	5.77e-05	0	60	2	male	30	425	15.0016
1018	lnovh	1.23e-05	0	77	3.5	female	24	100	15.0016
1018	mnovh	4.9e-06	0	72	4.3	male	28	500	15.0016
1018	nnovh	0	0	65	8	male	25	0	15.0016
1018	onovh	0	0	49	2	male	26	560	15.0016
1018	pnovh	0	0	75	4	male	26	400	15.0016
1018	qnovh	0.000323379	0	61	2	male	30	281	15.0016
1018	rnovh	0.000206888	0	66.31	4.19	female	30	250	15.0016
1018	snovh	0.00297686	0	67	10	female	30	175	15.0016
1018	aavh	8.99e-05	1	74	5	female	28	780	15.0016
1018	bbvh	0	1	67	3	male	23	445	15.0016
1018	ccvh	0.00724383	1	53	3	male	30	408	15.0016
1018	ddvh	0.00536636	1	65	8	female	28	150	15.0016
1018	eevh	0.000245027	1	74	4	male	28	175	15.0016
1018	ffvh	0	1	56	4	male	30	325	15.0016
1018	ggvh	0	1	72	1	female	28	87.5	15.0016
1018	hhvh	0.0363581	1	77	13	male	30	1100	15.0016
1018	iivh	-0.000310218	1	70	14	male	30	605	15.0016
1018	jjvh	5.95e-05	1	76	4	female	28	200	15.0016
1018	kkvh	0	1	68	5	female	24	100	15.0016
1018	llvh	-1.65e-05	1	57	12	female	30	400	15.0016
1018	mmvh	0.00442669	1	85	7	male	25	797	15.0016
1018	nnvh	0.000202068	1	75	2.5	male	24	0	15.0016
1018	ppvh	0.000289282	1	71	4	female	30	350	15.0016
1019	zzvh	0.00116757	1	70	10	male	25	1080	15.7752
1019	wwh	0.0109048	1	55	4	male	22	500	15.7752
1019	yyvh	0.000286068	1	75	10	male	24	635	15.7752
1019	xxvh	0.00281296	1	74	6.23	male	26	800	15.7752
1019	vvvh	0	1	61	5	male	30	575	15.7752
1019	anovh	0.00558675	0	74	2	male	26	625	15.7752
1019	bnovh	0.00142337	0	73	6	male	24	310	15.7752
1019	cnovh	0.00331742	0	49	2.5	female	30	0	15.7752
1019	dnovh	-0.000118976	0	77	3	male	28	250	15.7752
1019	enovh	0.00174169	0	52	1	female	29	0	15.7752
1019	fnovh	0.00939222	0	73	10	male	26	150	15.7752
1019	gnovh	0.00113484	0	64	4.3	male	26	150	15.7752
1019	hnovh	-0.000366831	0	81	9	male	28	500	15.7752
1019	inovh	0.00212714	0	60	2	male	30	425	15.7752
1019	lnovh	0.000179689	0	77	3.5	female	24	100	15.7752
1019	mnovh	0.000928366	0	72	4.3	male	28	500	15.7752
1019	nnovh	6.11e-05	0	65	8	male	25	0	15.7752
1019	onovh	0	0	49	2	male	26	560	15.7752
1019	pnovh	-0.000371821	0	75	4	male	26	400	15.7752
1019	qnovh	2.84e-05	0	61	2	male	30	281	15.7752
1019	rnovh	1.01e-05	0	66.31	4.19	female	30	250	15.7752
1019	snovh	0.00660283	0	67	10	female	30	175	15.7752
1019	aavh	0.000253255	1	74	5	female	28	780	15.7752
1019	bbvh	0.00133995	1	67	3	male	23	445	15.7752
1019	ccvh	0.0047196	1	53	3	male	30	408	15.7752
1019	ddvh	0.0458589	1	65	8	female	28	150	15.7752
1019	eevh	0.000137965	1	74	4	male	28	175	15.7752
1019	ffvh	6.74e-05	1	56	4	male	30	325	15.7752
1019	ggvh	-0.0163105	1	72	1	female	28	87.5	15.7752
1019	hhvh	0.06039	1	77	13	male	30	1100	15.7752
1019	iivh	9.15e-05	1	70	14	male	30	605	15.7752
1019	jjvh	0.00115464	1	76	4	female	28	200	15.7752
1019	kkvh	8.65e-06	1	68	5	female	24	100	15.7752
1019	llvh	-0.000103531	1	57	12	female	30	400	15.7752
1019	mmvh	0.00884542	1	85	7	male	25	797	15.7752
1019	nnvh	0.00377692	1	75	2.5	male	24	0	15.7752
1019	ppvh	0.0280841	1	71	4	female	30	350	15.7752
1021	zzvh	0.000429253	1	70	10	male	25	1080	16.0122
1021	wwh	-0.0014087	1	55	4	male	22	500	16.0122
1021	yyvh	0.0049885	1	75	10	male	24	635	16.0122
1021	xxvh	0.00010426	1	74	6.23	male	26	800	16.0122
1021	vvvh	-0.00174504	1	61	5	male	30	575	16.0122
1021	anovh	4.32e-05	0	74	2	male	26	625	16.0122
1021	bnovh	7.75e-05	0	73	6	male	24	310	16.0122
1021	cnovh	-0.00016972	0	49	2.5	female	30	0	16.0122
1021	dnovh	0.000264116	0	77	3	male	28	250	16.0122
1021	enovh	6.38e-05	0	52	1	female	29	0	16.0122
1021	fnovh	-0.00394553	0	73	10	male	26	150	16.0122
1021	gnovh	-0.00162928	0	64	4.3	male	26	150	16.0122
1021	hnovh	-2.57e-06	0	81	9	male	28	500	16.0122
1021	inovh	-0.00906599	0	60	2	male	30	425	16.0122
1021	lnovh	-1.3e-07	0	77	3.5	female	24	100	16.0122
1021	mnovh	0.0113455	0	72	4.3	male	28	500	16.0122
1021	nnovh	0.00295855	0	65	8	male	25	0	16.0122
1021	onovh	0.00838803	0	49	2	male	26	560	16.0122
1021	pnovh	8.17e-06	0	75	4	male	26	400	16.0122
1021	qnovh	-0.000296801	0	61	2	male	30	281	16.0122
1021	rnovh	-0.000643424	0	66.31	4.19	female	30	250	16.0122
1021	snovh	0.0016313	0	67	10	female	30	175	16.0122
1021	aavh	0.00962754	1	74	5	female	28	780	16.0122
1021	bbvh	0.000201392	1	67	3	male	23	445	16.0122
1021	ccvh	0.000402704	1	53	3	male	30	408	16.0122
1021	ddvh	0.000261248	1	65	8	female	28	150	16.0122
1021	eevh	0.00221934	1	74	4	male	28	175	16.0122
1021	ffvh	1.07e-06	1	56	4	male	30	325	16.0122
1021	ggvh	-3.81e-05	1	72	1	female	28	87.5	16.0122
1021	hhvh	0.000457178	1	77	13	male	30	1100	16.0122
1021	iivh	0.000765041	1	70	14	male	30	605	16.0122
1021	jjvh	-0.00187966	1	76	4	female	28	200	16.0122
1021	kkvh	-0.00301953	1	68	5	female	24	100	16.0122
1021	llvh	0.00338813	1	57	12	female	30	400	16.0122
1021	mmvh	-0.00118892	1	85	7	male	25	797	16.0122
1021	nnvh	-0.0044413	1	75	2.5	male	24	0	16.0122
1021	ppvh	0.00142322	1	71	4	female	30	350	16.0122
1022	zzvh	-0.000527242	1	70	10	male	25	1080	9.04562
1022	wwh	-0.0012513	1	55	4	male	22	500	9.04562
1022	yyvh	0.000587337	1	75	10	male	24	635	9.04562
1022	xxvh	0.0205208	1	74	6.23	male	26	800	9.04562
1022	vvvh	0.000913907	1	61	5	male	30	575	9.04562
1022	anovh	-4.74e-05	0	74	2	male	26	625	9.04562
1022	bnovh	0.00241502	0	73	6	male	24	310	9.04562
1022	cnovh	0.00167071	0	49	2.5	female	30	0	9.04562
1022	dnovh	-0.00162131	0	77	3	male	28	250	9.04562
1022	enovh	-0.000149824	0	52	1	female	29	0	9.04562
1022	fnovh	0.000556109	0	73	10	male	26	150	9.04562
1022	gnovh	-1.15e-05	0	64	4.3	male	26	150	9.04562
1022	hnovh	0.0118291	0	81	9	male	28	500	9.04562
1022	inovh	0.000299763	0	60	2	male	30	425	9.04562
1022	lnovh	0.00136234	0	77	3.5	female	24	100	9.04562
1022	mnovh	0.00152496	0	72	4.3	male	28	500	9.04562
1022	nnovh	1.51e-05	0	65	8	male	25	0	9.04562
1022	onovh	0	0	49	2	male	26	560	9.04562
1022	pnovh	-0.000153763	0	75	4	male	26	400	9.04562
1022	qnovh	2.37e-05	0	61	2	male	30	281	9.04562
1022	rnovh	0.000183158	0	66.31	4.19	female	30	250	9.04562
1022	snovh	0.000383158	0	67	10	female	30	175	9.04562
1022	aavh	0.0183806	1	74	5	female	28	780	9.04562
1022	bbvh	0.00423598	1	67	3	male	23	445	9.04562
1022	ccvh	0.0149259	1	53	3	male	30	408	9.04562
1022	ddvh	0.000243985	1	65	8	female	28	150	9.04562
1022	eevh	0.17124	1	74	4	male	28	175	9.04562
1022	ffvh	0.00543457	1	56	4	male	30	325	9.04562
1022	ggvh	7.38e-06	1	72	1	female	28	87.5	9.04562
1022	hhvh	0.00325805	1	77	13	male	30	1100	9.04562
1022	iivh	-0.000343692	1	70	14	male	30	605	9.04562
1022	jjvh	-0.00143689	1	76	4	female	28	200	9.04562
1022	kkvh	0.000714326	1	68	5	female	24	100	9.04562
1022	llvh	4.92e-05	1	57	12	female	30	400	9.04562
1022	mmvh	-0.00170575	1	85	7	male	25	797	9.04562
1022	nnvh	0.00724491	1	75	2.5	male	24	0	9.04562
1022	ppvh	0.0137179	1	71	4	female	30	350	9.04562
1023	zzvh	-0.000376457	1	70	10	male	25	1080	18.6786
1023	wwh	0	1	55	4	male	22	500	18.6786
1023	yyvh	0	1	75	10	male	24	635	18.6786
1023	xxvh	-0.0028542	1	74	6.23	male	26	800	18.6786
1023	vvvh	0.00143823	1	61	5	male	30	575	18.6786
1023	anovh	0	0	74	2	male	26	625	18.6786
1023	bnovh	8.96e-05	0	73	6	male	24	310	18.6786
1023	cnovh	3.89e-05	0	49	2.5	female	30	0	18.6786
1023	dnovh	0	0	77	3	male	28	250	18.6786
1023	enovh	0.000495264	0	52	1	female	29	0	18.6786
1023	fnovh	0	0	73	10	male	26	150	18.6786
1023	gnovh	-0.00798667	0	64	4.3	male	26	150	18.6786
1023	hnovh	0	0	81	9	male	28	500	18.6786
1023	inovh	0	0	60	2	male	30	425	18.6786
1023	lnovh	0	0	77	3.5	female	24	100	18.6786
1023	mnovh	0	0	72	4.3	male	28	500	18.6786
1023	nnovh	3.52e-05	0	65	8	male	25	0	18.6786
1023	onovh	0	0	49	2	male	26	560	18.6786
1023	pnovh	0.000137653	0	75	4	male	26	400	18.6786
1023	qnovh	0	0	61	2	male	30	281	18.6786
1023	rnovh	4.64e-05	0	66.31	4.19	female	30	250	18.6786
1023	snovh	0	0	67	10	female	30	175	18.6786
1023	aavh	0	1	74	5	female	28	780	18.6786
1023	bbvh	0	1	67	3	male	23	445	18.6786
1023	ccvh	0	1	53	3	male	30	408	18.6786
1023	ddvh	0	1	65	8	female	28	150	18.6786
1023	eevh	0.0076013	1	74	4	male	28	175	18.6786
1023	ffvh	0	1	56	4	male	30	325	18.6786
1023	ggvh	0	1	72	1	female	28	87.5	18.6786
1023	hhvh	0	1	77	13	male	30	1100	18.6786
1023	iivh	4.41e-05	1	70	14	male	30	605	18.6786
1023	jjvh	0	1	76	4	female	28	200	18.6786
1023	kkvh	0	1	68	5	female	24	100	18.6786
1023	llvh	-1.83e-05	1	57	12	female	30	400	18.6786
1023	mmvh	0	1	85	7	male	25	797	18.6786
1023	nnvh	0	1	75	2.5	male	24	0	18.6786
1023	ppvh	2.69e-05	1	71	4	female	30	350	18.6786
1024	zzvh	-2.39e-07	1	70	10	male	25	1080	8.84105
1024	wwh	8.92e-05	1	55	4	male	22	500	8.84105
1024	yyvh	-2.78e-06	1	75	10	male	24	635	8.84105
1024	xxvh	-6.18e-05	1	74	6.23	male	26	800	8.84105
1024	vvvh	4.27e-05	1	61	5	male	30	575	8.84105
1024	anovh	-0.00046199	0	74	2	male	26	625	8.84105
1024	bnovh	0.00109294	0	73	6	male	24	310	8.84105
1024	cnovh	0.00148642	0	49	2.5	female	30	0	8.84105
1024	dnovh	-0.000649488	0	77	3	male	28	250	8.84105
1024	enovh	-0.00576609	0	52	1	female	29	0	8.84105
1024	fnovh	9.87e-05	0	73	10	male	26	150	8.84105
1024	gnovh	2.45e-07	0	64	4.3	male	26	150	8.84105
1024	hnovh	0.00555978	0	81	9	male	28	500	8.84105
1024	inovh	0.00011248	0	60	2	male	30	425	8.84105
1024	lnovh	0.000647238	0	77	3.5	female	24	100	8.84105
1024	mnovh	0.00100373	0	72	4.3	male	28	500	8.84105
1024	nnovh	1.21e-05	0	65	8	male	25	0	8.84105
1024	onovh	0	0	49	2	male	26	560	8.84105
1024	pnovh	-9.27e-06	0	75	4	male	26	400	8.84105
1024	qnovh	5.08e-05	0	61	2	male	30	281	8.84105
1024	rnovh	7.26e-07	0	66.31	4.19	female	30	250	8.84105
1024	snovh	-0.000106841	0	67	10	female	30	175	8.84105
1024	aavh	0.00196071	1	74	5	female	28	780	8.84105
1024	bbvh	0.00845941	1	67	3	male	23	445	8.84105
1024	ccvh	0.00722996	1	53	3	male	30	408	8.84105
1024	ddvh	0.00166022	1	65	8	female	28	150	8.84105
1024	eevh	0.109736	1	74	4	male	28	175	8.84105
1024	ffvh	0.00154322	1	56	4	male	30	325	8.84105
1024	ggvh	3.95e-05	1	72	1	female	28	87.5	8.84105
1024	hhvh	1.39e-05	1	77	13	male	30	1100	8.84105
1024	iivh	5.48e-05	1	70	14	male	30	605	8.84105
1024	jjvh	0.000119802	1	76	4	female	28	200	8.84105
1024	kkvh	0	1	68	5	female	24	100	8.84105
1024	llvh	-0.000167815	1	57	12	female	30	400	8.84105
1024	mmvh	0.000570621	1	85	7	male	25	797	8.84105
1024	nnvh	0.00235482	1	75	2.5	male	24	0	8.84105
1024	ppvh	0.00833191	1	71	4	female	30	350	8.84105
1025	zzvh	0.000493406	1	70	10	male	25	1080	18.6263
1025	wwh	-0.000364746	1	55	4	male	22	500	18.6263
1025	yyvh	0.000417568	1	75	10	male	24	635	18.6263
1025	xxvh	0.000231077	1	74	6.23	male	26	800	18.6263
1025	vvvh	1.3e-05	1	61	5	male	30	575	18.6263
1025	anovh	0.000951351	0	74	2	male	26	625	18.6263
1025	bnovh	0.00538751	0	73	6	male	24	310	18.6263
1025	cnovh	-0.000939339	0	49	2.5	female	30	0	18.6263
1025	dnovh	-1.66e-06	0	77	3	male	28	250	18.6263
1025	enovh	-0.005537	0	52	1	female	29	0	18.6263
1025	fnovh	0.000514975	0	73	10	male	26	150	18.6263
1025	gnovh	0.000408527	0	64	4.3	male	26	150	18.6263
1025	hnovh	1.31e-06	0	81	9	male	28	500	18.6263
1025	inovh	-8.92e-06	0	60	2	male	30	425	18.6263
1025	lnovh	0.000138712	0	77	3.5	female	24	100	18.6263
1025	mnovh	0.000577374	0	72	4.3	male	28	500	18.6263
1025	nnovh	0.000187089	0	65	8	male	25	0	18.6263
1025	onovh	0.00489133	0	49	2	male	26	560	18.6263
1025	pnovh	0.000295819	0	75	4	male	26	400	18.6263
1025	qnovh	0.00135196	0	61	2	male	30	281	18.6263
1025	rnovh	0.000840455	0	66.31	4.19	female	30	250	18.6263
1025	snovh	0.000252566	0	67	10	female	30	175	18.6263
1025	aavh	0.0059485	1	74	5	female	28	780	18.6263
1025	bbvh	0.000347038	1	67	3	male	23	445	18.6263
1025	ccvh	8.63e-05	1	53	3	male	30	408	18.6263
1025	ddvh	8.44e-05	1	65	8	female	28	150	18.6263
1025	eevh	0.000161739	1	74	4	male	28	175	18.6263
1025	ffvh	0	1	56	4	male	30	325	18.6263
1025	ggvh	0	1	72	1	female	28	87.5	18.6263
1025	hhvh	0	1	77	13	male	30	1100	18.6263
1025	iivh	0	1	70	14	male	30	605	18.6263
1025	jjvh	-0.00507395	1	76	4	female	28	200	18.6263
1025	kkvh	0.00135713	1	68	5	female	24	100	18.6263
1025	llvh	-1.11e-05	1	57	12	female	30	400	18.6263
1025	mmvh	0.000998536	1	85	7	male	25	797	18.6263
1025	nnvh	0.00735721	1	75	2.5	male	24	0	18.6263
1025	ppvh	0.00209044	1	71	4	female	30	350	18.6263
1026	zzvh	0	1	70	10	male	25	1080	20.4971
1026	wwh	4.63e-05	1	55	4	male	22	500	20.4971
1026	yyvh	0	1	75	10	male	24	635	20.4971
1026	xxvh	0	1	74	6.23	male	26	800	20.4971
1026	vvvh	0	1	61	5	male	30	575	20.4971
1026	anovh	0	0	74	2	male	26	625	20.4971
1026	bnovh	0	0	73	6	male	24	310	20.4971
1026	cnovh	1.52e-05	0	49	2.5	female	30	0	20.4971
1026	dnovh	0	0	77	3	male	28	250	20.4971
1026	enovh	0	0	52	1	female	29	0	20.4971
1026	fnovh	8.08e-06	0	73	10	male	26	150	20.4971
1026	gnovh	0	0	64	4.3	male	26	150	20.4971
1026	hnovh	0	0	81	9	male	28	500	20.4971
1026	inovh	0	0	60	2	male	30	425	20.4971
1026	lnovh	0	0	77	3.5	female	24	100	20.4971
1026	mnovh	0	0	72	4.3	male	28	500	20.4971
1026	nnovh	0	0	65	8	male	25	0	20.4971
1026	onovh	0	0	49	2	male	26	560	20.4971
1026	pnovh	0	0	75	4	male	26	400	20.4971
1026	qnovh	0	0	61	2	male	30	281	20.4971
1026	rnovh	0	0	66.31	4.19	female	30	250	20.4971
1026	snovh	1.86e-07	0	67	10	female	30	175	20.4971
1026	aavh	0	1	74	5	female	28	780	20.4971
1026	bbvh	0	1	67	3	male	23	445	20.4971
1026	ccvh	0	1	53	3	male	30	408	20.4971
1026	ddvh	-2.18e-06	1	65	8	female	28	150	20.4971
1026	eevh	5.46e-06	1	74	4	male	28	175	20.4971
1026	ffvh	0	1	56	4	male	30	325	20.4971
1026	ggvh	0	1	72	1	female	28	87.5	20.4971
1026	hhvh	0	1	77	13	male	30	1100	20.4971
1026	iivh	0	1	70	14	male	30	605	20.4971
1026	jjvh	0	1	76	4	female	28	200	20.4971
1026	kkvh	0	1	68	5	female	24	100	20.4971
1026	llvh	0	1	57	12	female	30	400	20.4971
1026	mmvh	0	1	85	7	male	25	797	20.4971
1026	nnvh	4.51e-06	1	75	2.5	male	24	0	20.4971
1026	ppvh	1.49e-05	1	71	4	female	30	350	20.4971
1028	zzvh	-4.79e-05	1	70	10	male	25	1080	12.7969
1028	wwh	0.00347656	1	55	4	male	22	500	12.7969
1028	yyvh	0.00866493	1	75	10	male	24	635	12.7969
1028	xxvh	-1.58e-07	1	74	6.23	male	26	800	12.7969
1028	vvvh	0	1	61	5	male	30	575	12.7969
1028	anovh	-0.00266817	0	74	2	male	26	625	12.7969
1028	bnovh	9.41e-05	0	73	6	male	24	310	12.7969
1028	cnovh	0.034419	0	49	2.5	female	30	0	12.7969
1028	dnovh	-3.69e-05	0	77	3	male	28	250	12.7969
1028	enovh	-0.000206573	0	52	1	female	29	0	12.7969
1028	fnovh	0.0420485	0	73	10	male	26	150	12.7969
1028	gnovh	0	0	64	4.3	male	26	150	12.7969
1028	hnovh	-0.000157066	0	81	9	male	28	500	12.7969
1028	inovh	0.00017405	0	60	2	male	30	425	12.7969
1028	lnovh	0.00497792	0	77	3.5	female	24	100	12.7969
1028	mnovh	-0.000131051	0	72	4.3	male	28	500	12.7969
1028	nnovh	0.00033307	0	65	8	male	25	0	12.7969
1028	onovh	9.62e-05	0	49	2	male	26	560	12.7969
1028	pnovh	8.89e-05	0	75	4	male	26	400	12.7969
1028	qnovh	-2.3e-05	0	61	2	male	30	281	12.7969
1028	rnovh	2.73e-06	0	66.31	4.19	female	30	250	12.7969
1028	snovh	0.00034823	0	67	10	female	30	175	12.7969
1028	aavh	0.0194316	1	74	5	female	28	780	12.7969
1028	bbvh	0.000429677	1	67	3	male	23	445	12.7969
1028	ccvh	0.0438937	1	53	3	male	30	408	12.7969
1028	ddvh	0.0127996	1	65	8	female	28	150	12.7969
1028	eevh	0.0197801	1	74	4	male	28	175	12.7969
1028	ffvh	1.77e-05	1	56	4	male	30	325	12.7969
1028	ggvh	-9.81e-05	1	72	1	female	28	87.5	12.7969
1028	hhvh	0.000731706	1	77	13	male	30	1100	12.7969
1028	iivh	0.000900114	1	70	14	male	30	605	12.7969
1028	jjvh	0.000899274	1	76	4	female	28	200	12.7969
1028	kkvh	2.25e-06	1	68	5	female	24	100	12.7969
1028	llvh	-0.000471014	1	57	12	female	30	400	12.7969
1028	mmvh	0.00211694	1	85	7	male	25	797	12.7969
1028	nnvh	-0.00240679	1	75	2.5	male	24	0	12.7969
1028	ppvh	0.017456	1	71	4	female	30	350	12.7969
1029	zzvh	0.0112906	1	70	10	male	25	1080	10.3069
1029	wwh	-0.000403092	1	55	4	male	22	500	10.3069
1029	yyvh	0.00208057	1	75	10	male	24	635	10.3069
1029	xxvh	0.000220894	1	74	6.23	male	26	800	10.3069
1029	vvvh	0.00433858	1	61	5	male	30	575	10.3069
1029	anovh	0.00982991	0	74	2	male	26	625	10.3069
1029	bnovh	0.0199179	0	73	6	male	24	310	10.3069
1029	cnovh	-0.0103234	0	49	2.5	female	30	0	10.3069
1029	dnovh	-0.00253003	0	77	3	male	28	250	10.3069
1029	enovh	-0.0710716	0	52	1	female	29	0	10.3069
1029	fnovh	0.0120184	0	73	10	male	26	150	10.3069
1029	gnovh	0.0203527	0	64	4.3	male	26	150	10.3069
1029	hnovh	-0.000371763	0	81	9	male	28	500	10.3069
1029	inovh	8.32e-06	0	60	2	male	30	425	10.3069
1029	lnovh	0.00140267	0	77	3.5	female	24	100	10.3069
1029	mnovh	-0.000769481	0	72	4.3	male	28	500	10.3069
1029	nnovh	0.0240587	0	65	8	male	25	0	10.3069
1029	onovh	-0.00257681	0	49	2	male	26	560	10.3069
1029	pnovh	0.00212527	0	75	4	male	26	400	10.3069
1029	qnovh	0.0151285	0	61	2	male	30	281	10.3069
1029	rnovh	0.0057226	0	66.31	4.19	female	30	250	10.3069
1029	snovh	0.00195177	0	67	10	female	30	175	10.3069
1029	aavh	-0.00297544	1	74	5	female	28	780	10.3069
1029	bbvh	0.00654142	1	67	3	male	23	445	10.3069
1029	ccvh	0.00083067	1	53	3	male	30	408	10.3069
1029	ddvh	0.00470442	1	65	8	female	28	150	10.3069
1029	eevh	0.030836	1	74	4	male	28	175	10.3069
1029	ffvh	0.000192842	1	56	4	male	30	325	10.3069
1029	ggvh	0	1	72	1	female	28	87.5	10.3069
1029	hhvh	3.64e-07	1	77	13	male	30	1100	10.3069
1029	iivh	8.56e-06	1	70	14	male	30	605	10.3069
1029	jjvh	0.0475093	1	76	4	female	28	200	10.3069
1029	kkvh	0.0258861	1	68	5	female	24	100	10.3069
1029	llvh	-0.00014575	1	57	12	female	30	400	10.3069
1029	mmvh	0.00176618	1	85	7	male	25	797	10.3069
1029	nnvh	0.00562407	1	75	2.5	male	24	0	10.3069
1029	ppvh	0.0151561	1	71	4	female	30	350	10.3069
1030	zzvh	2.4e-05	1	70	10	male	25	1080	13.7451
1030	wwh	0.00192844	1	55	4	male	22	500	13.7451
1030	yyvh	0.000113588	1	75	10	male	24	635	13.7451
1030	xxvh	2.64e-05	1	74	6.23	male	26	800	13.7451
1030	vvvh	1.39e-05	1	61	5	male	30	575	13.7451
1030	anovh	0.000235409	0	74	2	male	26	625	13.7451
1030	bnovh	0.000606759	0	73	6	male	24	310	13.7451
1030	cnovh	0.000442966	0	49	2.5	female	30	0	13.7451
1030	dnovh	-1.46e-05	0	77	3	male	28	250	13.7451
1030	enovh	0.00114078	0	52	1	female	29	0	13.7451
1030	fnovh	0.00133697	0	73	10	male	26	150	13.7451
1030	gnovh	5.64e-05	0	64	4.3	male	26	150	13.7451
1030	hnovh	0.0409362	0	81	9	male	28	500	13.7451
1030	inovh	3.22e-06	0	60	2	male	30	425	13.7451
1030	lnovh	0.000280021	0	77	3.5	female	24	100	13.7451
1030	mnovh	0.000249549	0	72	4.3	male	28	500	13.7451
1030	nnovh	-1.14e-05	0	65	8	male	25	0	13.7451
1030	onovh	0	0	49	2	male	26	560	13.7451
1030	pnovh	9.63e-06	0	75	4	male	26	400	13.7451
1030	qnovh	0.000221695	0	61	2	male	30	281	13.7451
1030	rnovh	0.000960996	0	66.31	4.19	female	30	250	13.7451
1030	snovh	-0.00260091	0	67	10	female	30	175	13.7451
1030	aavh	0.00223352	1	74	5	female	28	780	13.7451
1030	bbvh	-0.000167778	1	67	3	male	23	445	13.7451
1030	ccvh	0.100448	1	53	3	male	30	408	13.7451
1030	ddvh	8e-06	1	65	8	female	28	150	13.7451
1030	eevh	-0.00258055	1	74	4	male	28	175	13.7451
1030	ffvh	1.59e-05	1	56	4	male	30	325	13.7451
1030	ggvh	-0.00340345	1	72	1	female	28	87.5	13.7451
1030	hhvh	0.0163105	1	77	13	male	30	1100	13.7451
1030	iivh	3.17e-05	1	70	14	male	30	605	13.7451
1030	jjvh	0.000236545	1	76	4	female	28	200	13.7451
1030	kkvh	0.000934016	1	68	5	female	24	100	13.7451
1030	llvh	-0.00010442	1	57	12	female	30	400	13.7451
1030	mmvh	0.000202489	1	85	7	male	25	797	13.7451
1030	nnvh	0.00787175	1	75	2.5	male	24	0	13.7451
1030	ppvh	4.81e-05	1	71	4	female	30	350	13.7451
1031	zzvh	0.000321951	1	70	10	male	25	1080	13.6153
1031	wwh	-0.000194315	1	55	4	male	22	500	13.6153
1031	yyvh	0.00410501	1	75	10	male	24	635	13.6153
1031	xxvh	-6.07e-05	1	74	6.23	male	26	800	13.6153
1031	vvvh	0.000261302	1	61	5	male	30	575	13.6153
1031	anovh	0.000105469	0	74	2	male	26	625	13.6153
1031	bnovh	0.00010501	0	73	6	male	24	310	13.6153
1031	cnovh	0.0010903	0	49	2.5	female	30	0	13.6153
1031	dnovh	0.00274454	0	77	3	male	28	250	13.6153
1031	enovh	-3.49e-05	0	52	1	female	29	0	13.6153
1031	fnovh	0.00189301	0	73	10	male	26	150	13.6153
1031	gnovh	0.000570625	0	64	4.3	male	26	150	13.6153
1031	hnovh	0.000392428	0	81	9	male	28	500	13.6153
1031	inovh	0.000468556	0	60	2	male	30	425	13.6153
1031	lnovh	1.79e-05	0	77	3.5	female	24	100	13.6153
1031	mnovh	0.00340481	0	72	4.3	male	28	500	13.6153
1031	nnovh	-0.000136053	0	65	8	male	25	0	13.6153
1031	onovh	0	0	49	2	male	26	560	13.6153
1031	pnovh	-3.39e-05	0	75	4	male	26	400	13.6153
1031	qnovh	0.000262293	0	61	2	male	30	281	13.6153
1031	rnovh	5.92e-05	0	66.31	4.19	female	30	250	13.6153
1031	snovh	0.000474555	0	67	10	female	30	175	13.6153
1031	aavh	0.00749008	1	74	5	female	28	780	13.6153
1031	bbvh	0.000730083	1	67	3	male	23	445	13.6153
1031	ccvh	6.1e-05	1	53	3	male	30	408	13.6153
1031	ddvh	0	1	65	8	female	28	150	13.6153
1031	eevh	0.00760643	1	74	4	male	28	175	13.6153
1031	ffvh	-1.38e-05	1	56	4	male	30	325	13.6153
1031	ggvh	5.21e-05	1	72	1	female	28	87.5	13.6153
1031	hhvh	0.00310715	1	77	13	male	30	1100	13.6153
1031	iivh	0.00413314	1	70	14	male	30	605	13.6153
1031	jjvh	0.00821062	1	76	4	female	28	200	13.6153
1031	kkvh	0	1	68	5	female	24	100	13.6153
1031	llvh	7.04e-05	1	57	12	female	30	400	13.6153
1031	mmvh	-0.000317632	1	85	7	male	25	797	13.6153
1031	nnvh	-0.000337213	1	75	2.5	male	24	0	13.6153
1031	ppvh	0.00616374	1	71	4	female	30	350	13.6153
1032	zzvh	-0.000518737	1	70	10	male	25	1080	16.2468
1032	wwh	0.000105982	1	55	4	male	22	500	16.2468
1032	yyvh	0.00939494	1	75	10	male	24	635	16.2468
1032	xxvh	0	1	74	6.23	male	26	800	16.2468
1032	vvvh	0	1	61	5	male	30	575	16.2468
1032	anovh	-0.000558543	0	74	2	male	26	625	16.2468
1032	bnovh	0.000266342	0	73	6	male	24	310	16.2468
1032	cnovh	0.00108781	0	49	2.5	female	30	0	16.2468
1032	dnovh	-0.000117532	0	77	3	male	28	250	16.2468
1032	enovh	-0.0038069	0	52	1	female	29	0	16.2468
1032	fnovh	0.00283115	0	73	10	male	26	150	16.2468
1032	gnovh	0	0	64	4.3	male	26	150	16.2468
1032	hnovh	-0.00168705	0	81	9	male	28	500	16.2468
1032	inovh	0.00210181	0	60	2	male	30	425	16.2468
1032	lnovh	0.00690606	0	77	3.5	female	24	100	16.2468
1032	mnovh	-0.000568505	0	72	4.3	male	28	500	16.2468
1032	nnovh	0.00353699	0	65	8	male	25	0	16.2468
1032	onovh	-8.13e-06	0	49	2	male	26	560	16.2468
1032	pnovh	0	0	75	4	male	26	400	16.2468
1032	qnovh	-0.000245932	0	61	2	male	30	281	16.2468
1032	rnovh	3.04e-05	0	66.31	4.19	female	30	250	16.2468
1032	snovh	0.00555808	0	67	10	female	30	175	16.2468
1032	aavh	0.0108812	1	74	5	female	28	780	16.2468
1032	bbvh	0.00227266	1	67	3	male	23	445	16.2468
1032	ccvh	0.253345	1	53	3	male	30	408	16.2468
1032	ddvh	0.00181733	1	65	8	female	28	150	16.2468
1032	eevh	0.00173237	1	74	4	male	28	175	16.2468
1032	ffvh	0.000424408	1	56	4	male	30	325	16.2468
1032	ggvh	-0.00135404	1	72	1	female	28	87.5	16.2468
1032	hhvh	0.00971018	1	77	13	male	30	1100	16.2468
1032	iivh	0.000770473	1	70	14	male	30	605	16.2468
1032	jjvh	0.00203585	1	76	4	female	28	200	16.2468
1032	kkvh	0	1	68	5	female	24	100	16.2468
1032	llvh	0.00152123	1	57	12	female	30	400	16.2468
1032	mmvh	0.0255848	1	85	7	male	25	797	16.2468
1032	nnvh	0	1	75	2.5	male	24	0	16.2468
1032	ppvh	0.000893994	1	71	4	female	30	350	16.2468
1033	zzvh	0.000139114	1	70	10	male	25	1080	17.4212
1033	wwh	0.00104593	1	55	4	male	22	500	17.4212
1033	yyvh	1.56e-05	1	75	10	male	24	635	17.4212
1033	xxvh	-0.000191301	1	74	6.23	male	26	800	17.4212
1033	vvvh	0.000484554	1	61	5	male	30	575	17.4212
1033	anovh	-0.000260325	0	74	2	male	26	625	17.4212
1033	bnovh	0.00622876	0	73	6	male	24	310	17.4212
1033	cnovh	5.95e-05	0	49	2.5	female	30	0	17.4212
1033	dnovh	0.000585091	0	77	3	male	28	250	17.4212
1033	enovh	0	0	52	1	female	29	0	17.4212
1033	fnovh	0.000299089	0	73	10	male	26	150	17.4212
1033	gnovh	-1.44e-05	0	64	4.3	male	26	150	17.4212
1033	hnovh	0.000117765	0	81	9	male	28	500	17.4212
1033	inovh	-0.00467097	0	60	2	male	30	425	17.4212
1033	lnovh	0.00246296	0	77	3.5	female	24	100	17.4212
1033	mnovh	-0.000513178	0	72	4.3	male	28	500	17.4212
1033	nnovh	-0.000271652	0	65	8	male	25	0	17.4212
1033	onovh	0	0	49	2	male	26	560	17.4212
1033	pnovh	0.00832003	0	75	4	male	26	400	17.4212
1033	qnovh	2.68e-06	0	61	2	male	30	281	17.4212
1033	rnovh	0.000110158	0	66.31	4.19	female	30	250	17.4212
1033	snovh	-0.0117488	0	67	10	female	30	175	17.4212
1033	aavh	8.48e-06	1	74	5	female	28	780	17.4212
1033	bbvh	0.0119408	1	67	3	male	23	445	17.4212
1033	ccvh	0.00714969	1	53	3	male	30	408	17.4212
1033	ddvh	-0.000179729	1	65	8	female	28	150	17.4212
1033	eevh	0.000572483	1	74	4	male	28	175	17.4212
1033	ffvh	0.0858916	1	56	4	male	30	325	17.4212
1033	ggvh	0	1	72	1	female	28	87.5	17.4212
1033	hhvh	0.00516825	1	77	13	male	30	1100	17.4212
1033	iivh	0.00604422	1	70	14	male	30	605	17.4212
1033	jjvh	-0.00592736	1	76	4	female	28	200	17.4212
1033	kkvh	-0.00252592	1	68	5	female	24	100	17.4212
1033	llvh	-5.27e-05	1	57	12	female	30	400	17.4212
1033	mmvh	0.0560923	1	85	7	male	25	797	17.4212
1033	nnvh	-0.000657787	1	75	2.5	male	24	0	17.4212
1033	ppvh	0.0157567	1	71	4	female	30	350	17.4212
1034	zzvh	0	1	70	10	male	25	1080	16.4178
1034	wwh	6.53e-05	1	55	4	male	22	500	16.4178
1034	yyvh	-2.59e-06	1	75	10	male	24	635	16.4178
1034	xxvh	0	1	74	6.23	male	26	800	16.4178
1034	vvvh	0	1	61	5	male	30	575	16.4178
1034	anovh	0.000238623	0	74	2	male	26	625	16.4178
1034	bnovh	0	0	73	6	male	24	310	16.4178
1034	cnovh	0.000455892	0	49	2.5	female	30	0	16.4178
1034	dnovh	0	0	77	3	male	28	250	16.4178
1034	enovh	0.000136195	0	52	1	female	29	0	16.4178
1034	fnovh	0	0	73	10	male	26	150	16.4178
1034	gnovh	0	0	64	4.3	male	26	150	16.4178
1034	hnovh	-0.000477097	0	81	9	male	28	500	16.4178
1034	inovh	0	0	60	2	male	30	425	16.4178
1034	lnovh	0	0	77	3.5	female	24	100	16.4178
1034	mnovh	0	0	72	4.3	male	28	500	16.4178
1034	nnovh	0	0	65	8	male	25	0	16.4178
1034	onovh	0	0	49	2	male	26	560	16.4178
1034	pnovh	0	0	75	4	male	26	400	16.4178
1034	qnovh	0	0	61	2	male	30	281	16.4178
1034	rnovh	0	0	66.31	4.19	female	30	250	16.4178
1034	snovh	-0.00513851	0	67	10	female	30	175	16.4178
1034	aavh	5.74e-05	1	74	5	female	28	780	16.4178
1034	bbvh	0	1	67	3	male	23	445	16.4178
1034	ccvh	0	1	53	3	male	30	408	16.4178
1034	ddvh	0	1	65	8	female	28	150	16.4178
1034	eevh	-2.11e-05	1	74	4	male	28	175	16.4178
1034	ffvh	0	1	56	4	male	30	325	16.4178
1034	ggvh	0.000319466	1	72	1	female	28	87.5	16.4178
1034	hhvh	0.00513042	1	77	13	male	30	1100	16.4178
1034	iivh	0	1	70	14	male	30	605	16.4178
1034	jjvh	0	1	76	4	female	28	200	16.4178
1034	kkvh	0	1	68	5	female	24	100	16.4178
1034	llvh	-2.54e-06	1	57	12	female	30	400	16.4178
1034	mmvh	0	1	85	7	male	25	797	16.4178
1034	nnvh	0	1	75	2.5	male	24	0	16.4178
1034	ppvh	3.08e-05	1	71	4	female	30	350	16.4178
1035	zzvh	0	1	70	10	male	25	1080	20.9578
1035	wwh	2.47e-05	1	55	4	male	22	500	20.9578
1035	yyvh	0	1	75	10	male	24	635	20.9578
1035	xxvh	0	1	74	6.23	male	26	800	20.9578
1035	vvvh	0	1	61	5	male	30	575	20.9578
1035	anovh	2.51e-05	0	74	2	male	26	625	20.9578
1035	bnovh	0	0	73	6	male	24	310	20.9578
1035	cnovh	3.97e-05	0	49	2.5	female	30	0	20.9578
1035	dnovh	0	0	77	3	male	28	250	20.9578
1035	enovh	-0.00012664	0	52	1	female	29	0	20.9578
1035	fnovh	2.43e-06	0	73	10	male	26	150	20.9578
1035	gnovh	0	0	64	4.3	male	26	150	20.9578
1035	hnovh	0.000915809	0	81	9	male	28	500	20.9578
1035	inovh	0	0	60	2	male	30	425	20.9578
1035	lnovh	0	0	77	3.5	female	24	100	20.9578
1035	mnovh	0	0	72	4.3	male	28	500	20.9578
1035	nnovh	0	0	65	8	male	25	0	20.9578
1035	onovh	0	0	49	2	male	26	560	20.9578
1035	pnovh	0	0	75	4	male	26	400	20.9578
1035	qnovh	0	0	61	2	male	30	281	20.9578
1035	rnovh	0	0	66.31	4.19	female	30	250	20.9578
1035	snovh	-0.000374473	0	67	10	female	30	175	20.9578
1035	aavh	0.00039425	1	74	5	female	28	780	20.9578
1035	bbvh	0	1	67	3	male	23	445	20.9578
1035	ccvh	0.192511	1	53	3	male	30	408	20.9578
1035	ddvh	2.63e-05	1	65	8	female	28	150	20.9578
1035	eevh	6.67e-06	1	74	4	male	28	175	20.9578
1035	ffvh	0	1	56	4	male	30	325	20.9578
1035	ggvh	-1.31e-05	1	72	1	female	28	87.5	20.9578
1035	hhvh	0.000171115	1	77	13	male	30	1100	20.9578
1035	iivh	0	1	70	14	male	30	605	20.9578
1035	jjvh	2.67e-08	1	76	4	female	28	200	20.9578
1035	kkvh	0	1	68	5	female	24	100	20.9578
1035	llvh	0	1	57	12	female	30	400	20.9578
1035	mmvh	1.38e-05	1	85	7	male	25	797	20.9578
1035	nnvh	0	1	75	2.5	male	24	0	20.9578
1035	ppvh	0.00025569	1	71	4	female	30	350	20.9578
2000	zzvh	0.000163787	1	70	10	male	25	1080	16.463
2000	wwh	5.3e-05	1	55	4	male	22	500	16.463
2000	yyvh	0	1	75	10	male	24	635	16.463
2000	xxvh	-6.62e-06	1	74	6.23	male	26	800	16.463
2000	vvvh	5.71e-05	1	61	5	male	30	575	16.463
2000	anovh	1.93e-05	0	74	2	male	26	625	16.463
2000	bnovh	1.36e-06	0	73	6	male	24	310	16.463
2000	cnovh	0.000860231	0	49	2.5	female	30	0	16.463
2000	dnovh	-0.00106467	0	77	3	male	28	250	16.463
2000	enovh	-0.000800683	0	52	1	female	29	0	16.463
2000	fnovh	0.00024167	0	73	10	male	26	150	16.463
2000	gnovh	1.12e-05	0	64	4.3	male	26	150	16.463
2000	hnovh	0.000469338	0	81	9	male	28	500	16.463
2000	inovh	-9.76e-05	0	60	2	male	30	425	16.463
2000	lnovh	1.23e-05	0	77	3.5	female	24	100	16.463
2000	mnovh	-1.36e-05	0	72	4.3	male	28	500	16.463
2000	nnovh	7.45e-07	0	65	8	male	25	0	16.463
2000	onovh	6.15e-06	0	49	2	male	26	560	16.463
2000	pnovh	0.00341029	0	75	4	male	26	400	16.463
2000	qnovh	5.19e-06	0	61	2	male	30	281	16.463
2000	rnovh	6.24e-05	0	66.31	4.19	female	30	250	16.463
2000	snovh	-0.000695616	0	67	10	female	30	175	16.463
2000	aavh	0.000116144	1	74	5	female	28	780	16.463
2000	bbvh	0.000224414	1	67	3	male	23	445	16.463
2000	ccvh	0.0492368	1	53	3	male	30	408	16.463
2000	ddvh	0	1	65	8	female	28	150	16.463
2000	eevh	8.98e-05	1	74	4	male	28	175	16.463
2000	ffvh	0.00149013	1	56	4	male	30	325	16.463
2000	ggvh	0.00102826	1	72	1	female	28	87.5	16.463
2000	hhvh	1.03e-06	1	77	13	male	30	1100	16.463
2000	iivh	4.4e-06	1	70	14	male	30	605	16.463
2000	jjvh	-5.4e-06	1	76	4	female	28	200	16.463
2000	kkvh	-5.9e-06	1	68	5	female	24	100	16.463
2000	llvh	-3.63e-05	1	57	12	female	30	400	16.463
2000	mmvh	0	1	85	7	male	25	797	16.463
2000	nnvh	0.00210999	1	75	2.5	male	24	0	16.463
2000	ppvh	0.0174866	1	71	4	female	30	350	16.463
2001	zzvh	5.71e-05	1	70	10	male	25	1080	18.5162
2001	wwh	0	1	55	4	male	22	500	18.5162
2001	yyvh	0.00012169	1	75	10	male	24	635	18.5162
2001	xxvh	-0.00177363	1	74	6.23	male	26	800	18.5162
2001	vvvh	1.58e-05	1	61	5	male	30	575	18.5162
2001	anovh	0.000296271	0	74	2	male	26	625	18.5162
2001	bnovh	0.000591677	0	73	6	male	24	310	18.5162
2001	cnovh	0.00072112	0	49	2.5	female	30	0	18.5162
2001	dnovh	1.08e-05	0	77	3	male	28	250	18.5162
2001	enovh	0.00129236	0	52	1	female	29	0	18.5162
2001	fnovh	0.172853	0	73	10	male	26	150	18.5162
2001	gnovh	0.000162554	0	64	4.3	male	26	150	18.5162
2001	hnovh	-0.00212312	0	81	9	male	28	500	18.5162
2001	inovh	-4.79e-05	0	60	2	male	30	425	18.5162
2001	lnovh	3.76e-05	0	77	3.5	female	24	100	18.5162
2001	mnovh	0.00806723	0	72	4.3	male	28	500	18.5162
2001	nnovh	0	0	65	8	male	25	0	18.5162
2001	onovh	0	0	49	2	male	26	560	18.5162
2001	pnovh	-0.000241245	0	75	4	male	26	400	18.5162
2001	qnovh	0.000577019	0	61	2	male	30	281	18.5162
2001	rnovh	0.00180702	0	66.31	4.19	female	30	250	18.5162
2001	snovh	-0.00656421	0	67	10	female	30	175	18.5162
2001	aavh	-0.00643327	1	74	5	female	28	780	18.5162
2001	bbvh	0.0359343	1	67	3	male	23	445	18.5162
2001	ccvh	2.21e-05	1	53	3	male	30	408	18.5162
2001	ddvh	0	1	65	8	female	28	150	18.5162
2001	eevh	-0.00685186	1	74	4	male	28	175	18.5162
2001	ffvh	0.000166812	1	56	4	male	30	325	18.5162
2001	ggvh	0.000663998	1	72	1	female	28	87.5	18.5162
2001	hhvh	0	1	77	13	male	30	1100	18.5162
2001	iivh	2.09e-06	1	70	14	male	30	605	18.5162
2001	jjvh	0.000207992	1	76	4	female	28	200	18.5162
2001	kkvh	0	1	68	5	female	24	100	18.5162
2001	llvh	0.000354938	1	57	12	female	30	400	18.5162
2001	mmvh	5.79e-06	1	85	7	male	25	797	18.5162
2001	nnvh	5.48e-05	1	75	2.5	male	24	0	18.5162
2001	ppvh	2.07e-07	1	71	4	female	30	350	18.5162
2002	zzvh	0.00384513	1	70	10	male	25	1080	18.7777
2002	wwh	0.00108631	1	55	4	male	22	500	18.7777
2002	yyvh	0	1	75	10	male	24	635	18.7777
2002	xxvh	0.000162078	1	74	6.23	male	26	800	18.7777
2002	vvvh	0	1	61	5	male	30	575	18.7777
2002	anovh	0.00176385	0	74	2	male	26	625	18.7777
2002	bnovh	-0.000132105	0	73	6	male	24	310	18.7777
2002	cnovh	0.000871429	0	49	2.5	female	30	0	18.7777
2002	dnovh	-0.00250722	0	77	3	male	28	250	18.7777
2002	enovh	0.000730221	0	52	1	female	29	0	18.7777
2002	fnovh	8.87e-05	0	73	10	male	26	150	18.7777
2002	gnovh	0	0	64	4.3	male	26	150	18.7777
2002	hnovh	-0.00242612	0	81	9	male	28	500	18.7777
2002	inovh	0	0	60	2	male	30	425	18.7777
2002	lnovh	0	0	77	3.5	female	24	100	18.7777
2002	mnovh	0.00153746	0	72	4.3	male	28	500	18.7777
2002	nnovh	5.5e-05	0	65	8	male	25	0	18.7777
2002	onovh	7.73e-05	0	49	2	male	26	560	18.7777
2002	pnovh	0.0010975	0	75	4	male	26	400	18.7777
2002	qnovh	0.00184181	0	61	2	male	30	281	18.7777
2002	rnovh	9.92e-05	0	66.31	4.19	female	30	250	18.7777
2002	snovh	0.000546892	0	67	10	female	30	175	18.7777
2002	aavh	0.0119336	1	74	5	female	28	780	18.7777
2002	bbvh	0.00039343	1	67	3	male	23	445	18.7777
2002	ccvh	-0.000123907	1	53	3	male	30	408	18.7777
2002	ddvh	-5.58e-06	1	65	8	female	28	150	18.7777
2002	eevh	0.0142167	1	74	4	male	28	175	18.7777
2002	ffvh	0	1	56	4	male	30	325	18.7777
2002	ggvh	0	1	72	1	female	28	87.5	18.7777
2002	hhvh	0	1	77	13	male	30	1100	18.7777
2002	iivh	2.91e-06	1	70	14	male	30	605	18.7777
2002	jjvh	0.000144682	1	76	4	female	28	200	18.7777
2002	kkvh	0	1	68	5	female	24	100	18.7777
2002	llvh	-2.16e-06	1	57	12	female	30	400	18.7777
2002	mmvh	-0.000676858	1	85	7	male	25	797	18.7777
2002	nnvh	0.0122506	1	75	2.5	male	24	0	18.7777
2002	ppvh	0.00562543	1	71	4	female	30	350	18.7777
2004	zzvh	0.00307743	1	70	10	male	25	1080	11.8577
2004	wwh	0.000883201	1	55	4	male	22	500	11.8577
2004	yyvh	0	1	75	10	male	24	635	11.8577
2004	xxvh	-0.000437319	1	74	6.23	male	26	800	11.8577
2004	vvvh	0.000465301	1	61	5	male	30	575	11.8577
2004	anovh	0.00142925	0	74	2	male	26	625	11.8577
2004	bnovh	-8.27e-05	0	73	6	male	24	310	11.8577
2004	cnovh	0.00160331	0	49	2.5	female	30	0	11.8577
2004	dnovh	-0.00313163	0	77	3	male	28	250	11.8577
2004	enovh	0.00172946	0	52	1	female	29	0	11.8577
2004	fnovh	0	0	73	10	male	26	150	11.8577
2004	gnovh	-0.00156995	0	64	4.3	male	26	150	11.8577
2004	hnovh	-0.00169083	0	81	9	male	28	500	11.8577
2004	inovh	0	0	60	2	male	30	425	11.8577
2004	lnovh	0	0	77	3.5	female	24	100	11.8577
2004	mnovh	0.00121251	0	72	4.3	male	28	500	11.8577
2004	nnovh	5.04e-05	0	65	8	male	25	0	11.8577
2004	onovh	5.67e-05	0	49	2	male	26	560	11.8577
2004	pnovh	0.00472139	0	75	4	male	26	400	11.8577
2004	qnovh	0.00146183	0	61	2	male	30	281	11.8577
2004	rnovh	0.000119271	0	66.31	4.19	female	30	250	11.8577
2004	snovh	-0.000219512	0	67	10	female	30	175	11.8577
2004	aavh	0.0110166	1	74	5	female	28	780	11.8577
2004	bbvh	0.000446382	1	67	3	male	23	445	11.8577
2004	ccvh	-0.000105742	1	53	3	male	30	408	11.8577
2004	ddvh	0	1	65	8	female	28	150	11.8577
2004	eevh	0.0129819	1	74	4	male	28	175	11.8577
2004	ffvh	0	1	56	4	male	30	325	11.8577
2004	ggvh	0.000807335	1	72	1	female	28	87.5	11.8577
2004	hhvh	0	1	77	13	male	30	1100	11.8577
2004	iivh	0	1	70	14	male	30	605	11.8577
2004	jjvh	0.000113816	1	76	4	female	28	200	11.8577
2004	kkvh	0	1	68	5	female	24	100	11.8577
2004	llvh	-0.000113665	1	57	12	female	30	400	11.8577
2004	mmvh	-0.000504144	1	85	7	male	25	797	11.8577
2004	nnvh	0.0122233	1	75	2.5	male	24	0	11.8577
2004	ppvh	0.0219873	1	71	4	female	30	350	11.8577
2005	zzvh	0.0153082	1	70	10	male	25	1080	14.9926
2005	wwh	-0.000305881	1	55	4	male	22	500	14.9926
2005	yyvh	0.00226446	1	75	10	male	24	635	14.9926
2005	xxvh	0.00667279	1	74	6.23	male	26	800	14.9926
2005	vvvh	-0.00116385	1	61	5	male	30	575	14.9926
2005	anovh	0.0218348	0	74	2	male	26	625	14.9926
2005	bnovh	1.26e-05	0	73	6	male	24	310	14.9926
2005	cnovh	-0.0233425	0	49	2.5	female	30	0	14.9926
2005	dnovh	-0.000986902	0	77	3	male	28	250	14.9926
2005	enovh	-0.157907	0	52	1	female	29	0	14.9926
2005	fnovh	0.0110252	0	73	10	male	26	150	14.9926
2005	gnovh	-0.00602485	0	64	4.3	male	26	150	14.9926
2005	hnovh	2.12e-05	0	81	9	male	28	500	14.9926
2005	inovh	8.9e-05	0	60	2	male	30	425	14.9926
2005	lnovh	0.000405659	0	77	3.5	female	24	100	14.9926
2005	mnovh	-0.00732421	0	72	4.3	male	28	500	14.9926
2005	nnovh	0.00712125	0	65	8	male	25	0	14.9926
2005	onovh	0.0345647	0	49	2	male	26	560	14.9926
2005	pnovh	-0.000305163	0	75	4	male	26	400	14.9926
2005	qnovh	0.0344325	0	61	2	male	30	281	14.9926
2005	rnovh	0.0122181	0	66.31	4.19	female	30	250	14.9926
2005	snovh	-6.45e-05	0	67	10	female	30	175	14.9926
2005	aavh	0.0394629	1	74	5	female	28	780	14.9926
2005	bbvh	0.00382729	1	67	3	male	23	445	14.9926
2005	ccvh	0.00146085	1	53	3	male	30	408	14.9926
2005	ddvh	0.000445282	1	65	8	female	28	150	14.9926
2005	eevh	0.01441	1	74	4	male	28	175	14.9926
2005	ffvh	1.97e-05	1	56	4	male	30	325	14.9926
2005	ggvh	0	1	72	1	female	28	87.5	14.9926
2005	hhvh	-3.63e-06	1	77	13	male	30	1100	14.9926
2005	iivh	0.00873735	1	70	14	male	30	605	14.9926
2005	jjvh	-0.0111331	1	76	4	female	28	200	14.9926
2005	kkvh	0.105202	1	68	5	female	24	100	14.9926
2005	llvh	0.0203994	1	57	12	female	30	400	14.9926
2005	mmvh	0.0013702	1	85	7	male	25	797	14.9926
2005	nnvh	0.000913021	1	75	2.5	male	24	0	14.9926
2005	ppvh	0.0114381	1	71	4	female	30	350	14.9926
2006	zzvh	0.0016392	1	70	10	male	25	1080	14.0336
2006	wwh	4.99e-05	1	55	4	male	22	500	14.0336
2006	yyvh	0	1	75	10	male	24	635	14.0336
2006	xxvh	3.73e-05	1	74	6.23	male	26	800	14.0336
2006	vvvh	0.000204302	1	61	5	male	30	575	14.0336
2006	anovh	0.000330521	0	74	2	male	26	625	14.0336
2006	bnovh	0.000346618	0	73	6	male	24	310	14.0336
2006	cnovh	0.00390827	0	49	2.5	female	30	0	14.0336
2006	dnovh	-3.86e-05	0	77	3	male	28	250	14.0336
2006	enovh	0.000274413	0	52	1	female	29	0	14.0336
2006	fnovh	0.0162804	0	73	10	male	26	150	14.0336
2006	gnovh	0.00788566	0	64	4.3	male	26	150	14.0336
2006	hnovh	9.47e-07	0	81	9	male	28	500	14.0336
2006	inovh	-0.00299575	0	60	2	male	30	425	14.0336
2006	lnovh	-2.72e-05	0	77	3.5	female	24	100	14.0336
2006	mnovh	0	0	72	4.3	male	28	500	14.0336
2006	nnovh	-4.47e-06	0	65	8	male	25	0	14.0336
2006	onovh	6.52e-05	0	49	2	male	26	560	14.0336
2006	pnovh	0.000580171	0	75	4	male	26	400	14.0336
2006	qnovh	3.58e-05	0	61	2	male	30	281	14.0336
2006	rnovh	8.05e-05	0	66.31	4.19	female	30	250	14.0336
2006	snovh	-0.00415883	0	67	10	female	30	175	14.0336
2006	aavh	0	1	74	5	female	28	780	14.0336
2006	bbvh	0.00102067	1	67	3	male	23	445	14.0336
2006	ccvh	0	1	53	3	male	30	408	14.0336
2006	ddvh	-1.88e-06	1	65	8	female	28	150	14.0336
2006	eevh	4.25e-06	1	74	4	male	28	175	14.0336
2006	ffvh	0.034175	1	56	4	male	30	325	14.0336
2006	ggvh	0	1	72	1	female	28	87.5	14.0336
2006	hhvh	0.000283032	1	77	13	male	30	1100	14.0336
2006	iivh	0.000360675	1	70	14	male	30	605	14.0336
2006	jjvh	-0.00043908	1	76	4	female	28	200	14.0336
2006	kkvh	-0.000319392	1	68	5	female	24	100	14.0336
2006	llvh	-3.06e-05	1	57	12	female	30	400	14.0336
2006	mmvh	9.68e-06	1	85	7	male	25	797	14.0336
2006	nnvh	-0.000188295	1	75	2.5	male	24	0	14.0336
2006	ppvh	0.0059536	1	71	4	female	30	350	14.0336
2008	zzvh	-0.00459113	1	70	10	male	25	1080	14.7222
[truncated: 850 more rows]

## Sheet: Figure5c-LMM-5ht2a
Region	Participant	MMN_signal	VH	age	onset	sex	MoCA	LEDD	ht2a
10	zzvh	0.000874187	1	70	10	male	25	1080	8.45485
10	wwh	0.000247556	1	55	4	male	22	500	8.45485
10	yyvh	0	1	75	10	male	24	635	8.45485
10	xxvh	3.79e-05	1	74	6.23	male	26	800	8.45485
10	vvvh	0	1	61	5	male	30	575	8.45485
10	anovh	0.000394191	0	74	2	male	26	625	8.45485
10	bnovh	-3.12e-05	0	73	6	male	24	310	8.45485
10	cnovh	0.000168216	0	49	2.5	female	30	0	8.45485
10	dnovh	-0.000604027	0	77	3	male	28	250	8.45485
10	enovh	0.000164812	0	52	1	female	29	0	8.45485
10	fnovh	0	0	73	10	male	26	150	8.45485
10	gnovh	-9.52e-07	0	64	4.3	male	26	150	8.45485
10	hnovh	-0.00015428	0	81	9	male	28	500	8.45485
10	inovh	0	0	60	2	male	30	425	8.45485
10	lnovh	1.08e-06	0	77	3.5	female	24	100	8.45485
10	mnovh	0.000348099	0	72	4.3	male	28	500	8.45485
10	nnovh	1.73e-05	0	65	8	male	25	0	8.45485
10	onovh	1.77e-05	0	49	2	male	26	560	8.45485
10	pnovh	0.000321455	0	75	4	male	26	400	8.45485
10	qnovh	0.00041997	0	61	2	male	30	281	8.45485
10	rnovh	1.56e-05	0	66.31	4.19	female	30	250	8.45485
10	snovh	0.00018709	0	67	10	female	30	175	8.45485
10	aavh	0.000735884	1	74	5	female	28	780	8.45485
10	bbvh	0.00251718	1	67	3	male	23	445	8.45485
10	ccvh	-2.95e-05	1	53	3	male	30	408	8.45485
10	ddvh	0	1	65	8	female	28	150	8.45485
10	eevh	0.00323695	1	74	4	male	28	175	8.45485
10	ffvh	0	1	56	4	male	30	325	8.45485
10	ggvh	3.61e-07	1	72	1	female	28	87.5	8.45485
10	hhvh	0	1	77	13	male	30	1100	8.45485
10	iivh	1.43e-06	1	70	14	male	30	605	8.45485
10	jjvh	3.48e-05	1	76	4	female	28	200	8.45485
10	kkvh	0	1	68	5	female	24	100	8.45485
10	llvh	4.5e-05	1	57	12	female	30	400	8.45485
10	mmvh	-0.000154877	1	85	7	male	25	797	8.45485
10	nnvh	0.00274973	1	75	2.5	male	24	0	8.45485
10	ppvh	0.00122937	1	71	4	female	30	350	8.45485
11	zzvh	0	1	70	10	male	25	1080	8.12907
11	wwh	0	1	55	4	male	22	500	8.12907
11	yyvh	0	1	75	10	male	24	635	8.12907
11	xxvh	0	1	74	6.23	male	26	800	8.12907
11	vvvh	0	1	61	5	male	30	575	8.12907
11	anovh	0	0	74	2	male	26	625	8.12907
11	bnovh	0	0	73	6	male	24	310	8.12907
11	cnovh	0	0	49	2.5	female	30	0	8.12907
11	dnovh	0	0	77	3	male	28	250	8.12907
11	enovh	0	0	52	1	female	29	0	8.12907
11	fnovh	0	0	73	10	male	26	150	8.12907
11	gnovh	0	0	64	4.3	male	26	150	8.12907
11	hnovh	0	0	81	9	male	28	500	8.12907
11	inovh	0	0	60	2	male	30	425	8.12907
11	lnovh	0	0	77	3.5	female	24	100	8.12907
11	mnovh	0	0	72	4.3	male	28	500	8.12907
11	nnovh	0	0	65	8	male	25	0	8.12907
11	onovh	0	0	49	2	male	26	560	8.12907
11	pnovh	0	0	75	4	male	26	400	8.12907
11	qnovh	0	0	61	2	male	30	281	8.12907
11	rnovh	0	0	66.31	4.19	female	30	250	8.12907
11	snovh	0	0	67	10	female	30	175	8.12907
11	aavh	0	1	74	5	female	28	780	8.12907
11	bbvh	0	1	67	3	male	23	445	8.12907
11	ccvh	0	1	53	3	male	30	408	8.12907
11	ddvh	0	1	65	8	female	28	150	8.12907
11	eevh	0	1	74	4	male	28	175	8.12907
11	ffvh	0	1	56	4	male	30	325	8.12907
11	ggvh	0	1	72	1	female	28	87.5	8.12907
11	hhvh	0	1	77	13	male	30	1100	8.12907
11	iivh	0	1	70	14	male	30	605	8.12907
11	jjvh	0	1	76	4	female	28	200	8.12907
11	kkvh	0	1	68	5	female	24	100	8.12907
11	llvh	0	1	57	12	female	30	400	8.12907
11	mmvh	0	1	85	7	male	25	797	8.12907
11	nnvh	0	1	75	2.5	male	24	0	8.12907
11	ppvh	0	1	71	4	female	30	350	8.12907
12	zzvh	0	1	70	10	male	25	1080	24.4392
12	wwh	0	1	55	4	male	22	500	24.4392
12	yyvh	0	1	75	10	male	24	635	24.4392
12	xxvh	0	1	74	6.23	male	26	800	24.4392
12	vvvh	0	1	61	5	male	30	575	24.4392
12	anovh	0	0	74	2	male	26	625	24.4392
12	bnovh	0	0	73	6	male	24	310	24.4392
12	cnovh	0	0	49	2.5	female	30	0	24.4392
12	dnovh	0	0	77	3	male	28	250	24.4392
12	enovh	-3.47e-05	0	52	1	female	29	0	24.4392
12	fnovh	0	0	73	10	male	26	150	24.4392
12	gnovh	0	0	64	4.3	male	26	150	24.4392
12	hnovh	8.32e-06	0	81	9	male	28	500	24.4392
12	inovh	0	0	60	2	male	30	425	24.4392
12	lnovh	0	0	77	3.5	female	24	100	24.4392
12	mnovh	0	0	72	4.3	male	28	500	24.4392
12	nnovh	0	0	65	8	male	25	0	24.4392
12	onovh	0	0	49	2	male	26	560	24.4392
12	pnovh	0	0	75	4	male	26	400	24.4392
12	qnovh	0	0	61	2	male	30	281	24.4392
12	rnovh	0	0	66.31	4.19	female	30	250	24.4392
12	snovh	0	0	67	10	female	30	175	24.4392
12	aavh	1.79e-06	1	74	5	female	28	780	24.4392
12	bbvh	0	1	67	3	male	23	445	24.4392
12	ccvh	0.000898179	1	53	3	male	30	408	24.4392
12	ddvh	0	1	65	8	female	28	150	24.4392
12	eevh	0	1	74	4	male	28	175	24.4392
12	ffvh	0	1	56	4	male	30	325	24.4392
12	ggvh	0	1	72	1	female	28	87.5	24.4392
12	hhvh	0	1	77	13	male	30	1100	24.4392
12	iivh	0	1	70	14	male	30	605	24.4392
12	jjvh	0	1	76	4	female	28	200	24.4392
12	kkvh	0	1	68	5	female	24	100	24.4392
12	llvh	0	1	57	12	female	30	400	24.4392
12	mmvh	0	1	85	7	male	25	797	24.4392
12	nnvh	0	1	75	2.5	male	24	0	24.4392
12	ppvh	3.05e-05	1	71	4	female	30	350	24.4392
13	zzvh	0	1	70	10	male	25	1080	9.1478
13	wwh	0	1	55	4	male	22	500	9.1478
13	yyvh	0	1	75	10	male	24	635	9.1478
13	xxvh	0	1	74	6.23	male	26	800	9.1478
13	vvvh	0	1	61	5	male	30	575	9.1478
13	anovh	0	0	74	2	male	26	625	9.1478
13	bnovh	0	0	73	6	male	24	310	9.1478
13	cnovh	0	0	49	2.5	female	30	0	9.1478
13	dnovh	0	0	77	3	male	28	250	9.1478
13	enovh	0	0	52	1	female	29	0	9.1478
13	fnovh	0	0	73	10	male	26	150	9.1478
13	gnovh	0	0	64	4.3	male	26	150	9.1478
13	hnovh	0	0	81	9	male	28	500	9.1478
13	inovh	0	0	60	2	male	30	425	9.1478
13	lnovh	0	0	77	3.5	female	24	100	9.1478
13	mnovh	0	0	72	4.3	male	28	500	9.1478
13	nnovh	0	0	65	8	male	25	0	9.1478
13	onovh	0	0	49	2	male	26	560	9.1478
13	pnovh	0	0	75	4	male	26	400	9.1478
13	qnovh	0	0	61	2	male	30	281	9.1478
13	rnovh	0	0	66.31	4.19	female	30	250	9.1478
13	snovh	0	0	67	10	female	30	175	9.1478
13	aavh	0	1	74	5	female	28	780	9.1478
13	bbvh	0	1	67	3	male	23	445	9.1478
13	ccvh	0	1	53	3	male	30	408	9.1478
13	ddvh	0	1	65	8	female	28	150	9.1478
13	eevh	0	1	74	4	male	28	175	9.1478
13	ffvh	0	1	56	4	male	30	325	9.1478
13	ggvh	0	1	72	1	female	28	87.5	9.1478
13	hhvh	0	1	77	13	male	30	1100	9.1478
13	iivh	0	1	70	14	male	30	605	9.1478
13	jjvh	0	1	76	4	female	28	200	9.1478
13	kkvh	0	1	68	5	female	24	100	9.1478
13	llvh	0	1	57	12	female	30	400	9.1478
13	mmvh	0	1	85	7	male	25	797	9.1478
13	nnvh	0	1	75	2.5	male	24	0	9.1478
13	ppvh	0	1	71	4	female	30	350	9.1478
17	zzvh	0.000230868	1	70	10	male	25	1080	21.0762
17	wwh	0	1	55	4	male	22	500	21.0762
17	yyvh	0	1	75	10	male	24	635	21.0762
17	xxvh	3.02e-06	1	74	6.23	male	26	800	21.0762
17	vvvh	1.21e-06	1	61	5	male	30	575	21.0762
17	anovh	3.56e-05	0	74	2	male	26	625	21.0762
17	bnovh	0	0	73	6	male	24	310	21.0762
17	cnovh	0.000362867	0	49	2.5	female	30	0	21.0762
17	dnovh	-3.52e-06	0	77	3	male	28	250	21.0762
17	enovh	2.83e-05	0	52	1	female	29	0	21.0762
17	fnovh	0.00165672	0	73	10	male	26	150	21.0762
17	gnovh	0.00100438	0	64	4.3	male	26	150	21.0762
17	hnovh	6.15e-07	0	81	9	male	28	500	21.0762
17	inovh	-2.09e-05	0	60	2	male	30	425	21.0762
17	lnovh	2.76e-06	0	77	3.5	female	24	100	21.0762
17	mnovh	-6.21e-07	0	72	4.3	male	28	500	21.0762
17	nnovh	-1.1e-06	0	65	8	male	25	0	21.0762
17	onovh	6.21e-06	0	49	2	male	26	560	21.0762
17	pnovh	3.48e-06	0	75	4	male	26	400	21.0762
17	qnovh	3.62e-06	0	61	2	male	30	281	21.0762
17	rnovh	9.46e-06	0	66.31	4.19	female	30	250	21.0762
17	snovh	3.64e-06	0	67	10	female	30	175	21.0762
17	aavh	0	1	74	5	female	28	780	21.0762
17	bbvh	0.00208458	1	67	3	male	23	445	21.0762
17	ccvh	0	1	53	3	male	30	408	21.0762
17	ddvh	-6.02e-07	1	65	8	female	28	150	21.0762
17	eevh	1.65e-06	1	74	4	male	28	175	21.0762
17	ffvh	0.000206811	1	56	4	male	30	325	21.0762
17	ggvh	0	1	72	1	female	28	87.5	21.0762
17	hhvh	0	1	77	13	male	30	1100	21.0762
17	iivh	1.85e-06	1	70	14	male	30	605	21.0762
17	jjvh	1.02e-05	1	76	4	female	28	200	21.0762
17	kkvh	0	1	68	5	female	24	100	21.0762
17	llvh	2.67e-05	1	57	12	female	30	400	21.0762
17	mmvh	0.000112495	1	85	7	male	25	797	21.0762
17	nnvh	-1.68e-06	1	75	2.5	male	24	0	21.0762
17	ppvh	0.00275532	1	71	4	female	30	350	21.0762
18	zzvh	0	1	70	10	male	25	1080	20.3082
18	wwh	0	1	55	4	male	22	500	20.3082
18	yyvh	0	1	75	10	male	24	635	20.3082
18	xxvh	0	1	74	6.23	male	26	800	20.3082
18	vvvh	0	1	61	5	male	30	575	20.3082
18	anovh	0	0	74	2	male	26	625	20.3082
18	bnovh	0	0	73	6	male	24	310	20.3082
18	cnovh	2.64e-05	0	49	2.5	female	30	0	20.3082
18	dnovh	2.61e-05	0	77	3	male	28	250	20.3082
18	enovh	-0.000163835	0	52	1	female	29	0	20.3082
18	fnovh	0.000141058	0	73	10	male	26	150	20.3082
18	gnovh	4.42e-05	0	64	4.3	male	26	150	20.3082
18	hnovh	0	0	81	9	male	28	500	20.3082
18	inovh	-7.62e-05	0	60	2	male	30	425	20.3082
18	lnovh	0	0	77	3.5	female	24	100	20.3082
18	mnovh	0	0	72	4.3	male	28	500	20.3082
18	nnovh	0	0	65	8	male	25	0	20.3082
18	onovh	0	0	49	2	male	26	560	20.3082
18	pnovh	0	0	75	4	male	26	400	20.3082
18	qnovh	0	0	61	2	male	30	281	20.3082
18	rnovh	0	0	66.31	4.19	female	30	250	20.3082
18	snovh	-9.29e-05	0	67	10	female	30	175	20.3082
18	aavh	0	1	74	5	female	28	780	20.3082
18	bbvh	5.2e-06	1	67	3	male	23	445	20.3082
18	ccvh	0	1	53	3	male	30	408	20.3082
18	ddvh	0	1	65	8	female	28	150	20.3082
18	eevh	0	1	74	4	male	28	175	20.3082
18	ffvh	0.0016438	1	56	4	male	30	325	20.3082
18	ggvh	0	1	72	1	female	28	87.5	20.3082
18	hhvh	0	1	77	13	male	30	1100	20.3082
18	iivh	0	1	70	14	male	30	605	20.3082
18	jjvh	1.48e-06	1	76	4	female	28	200	20.3082
18	kkvh	0	1	68	5	female	24	100	20.3082
18	llvh	0	1	57	12	female	30	400	20.3082
18	mmvh	0.000200645	1	85	7	male	25	797	20.3082
18	nnvh	0	1	75	2.5	male	24	0	20.3082
18	ppvh	0.00315697	1	71	4	female	30	350	20.3082
28	zzvh	7.17e-06	1	70	10	male	25	1080	2.29256
28	wwh	0	1	55	4	male	22	500	2.29256
28	yyvh	0	1	75	10	male	24	635	2.29256
28	xxvh	0	1	74	6.23	male	26	800	2.29256
28	vvvh	0	1	61	5	male	30	575	2.29256
28	anovh	1.7e-06	0	74	2	male	26	625	2.29256
28	bnovh	0	0	73	6	male	24	310	2.29256
28	cnovh	0	0	49	2.5	female	30	0	2.29256
28	dnovh	5.5e-05	0	77	3	male	28	250	2.29256
28	enovh	0	0	52	1	female	29	0	2.29256
28	fnovh	0	0	73	10	male	26	150	2.29256
28	gnovh	0	0	64	4.3	male	26	150	2.29256
28	hnovh	0	0	81	9	male	28	500	2.29256
28	inovh	0	0	60	2	male	30	425	2.29256
28	lnovh	0	0	77	3.5	female	24	100	2.29256
28	mnovh	5.31e-07	0	72	4.3	male	28	500	2.29256
28	nnovh	1.84e-06	0	65	8	male	25	0	2.29256
28	onovh	0	0	49	2	male	26	560	2.29256
28	pnovh	1.17e-05	0	75	4	male	26	400	2.29256
28	qnovh	5.82e-07	0	61	2	male	30	281	2.29256
28	rnovh	0	0	66.31	4.19	female	30	250	2.29256
28	snovh	1.83e-06	0	67	10	female	30	175	2.29256
28	aavh	3.41e-06	1	74	5	female	28	780	2.29256
28	bbvh	0.00282332	1	67	3	male	23	445	2.29256
28	ccvh	0	1	53	3	male	30	408	2.29256
28	ddvh	0	1	65	8	female	28	150	2.29256
28	eevh	4.05e-05	1	74	4	male	28	175	2.29256
28	ffvh	0	1	56	4	male	30	325	2.29256
28	ggvh	0	1	72	1	female	28	87.5	2.29256
28	hhvh	0	1	77	13	male	30	1100	2.29256
28	iivh	0	1	70	14	male	30	605	2.29256
28	jjvh	0	1	76	4	female	28	200	2.29256
28	kkvh	0	1	68	5	female	24	100	2.29256
28	llvh	5.02e-05	1	57	12	female	30	400	2.29256
28	mmvh	0	1	85	7	male	25	797	2.29256
28	nnvh	2.7e-05	1	75	2.5	male	24	0	2.29256
28	ppvh	0.00675742	1	71	4	female	30	350	2.29256
49	zzvh	0.000617287	1	70	10	male	25	1080	7.90265
49	wwh	0.00016867	1	55	4	male	22	500	7.90265
49	yyvh	0	1	75	10	male	24	635	7.90265
49	xxvh	1.92e-05	1	74	6.23	male	26	800	7.90265
49	vvvh	0	1	61	5	male	30	575	7.90265
49	anovh	0.000282641	0	74	2	male	26	625	7.90265
49	bnovh	-1.51e-05	0	73	6	male	24	310	7.90265
49	cnovh	0.000129718	0	49	2.5	female	30	0	7.90265
49	dnovh	-0.000439841	0	77	3	male	28	250	7.90265
49	enovh	0.000125828	0	52	1	female	29	0	7.90265
49	fnovh	0	0	73	10	male	26	150	7.90265
49	gnovh	3.11e-07	0	64	4.3	male	26	150	7.90265
49	hnovh	-0.000117068	0	81	9	male	28	500	7.90265
49	inovh	0	0	60	2	male	30	425	7.90265
49	lnovh	0	0	77	3.5	female	24	100	7.90265
49	mnovh	0.000246867	0	72	4.3	male	28	500	7.90265
49	nnovh	6.73e-06	0	65	8	male	25	0	7.90265
49	onovh	1.25e-05	0	49	2	male	26	560	7.90265
49	pnovh	0.000252991	0	75	4	male	26	400	7.90265
49	qnovh	0.000291441	0	61	2	male	30	281	7.90265
49	rnovh	6.38e-06	0	66.31	4.19	female	30	250	7.90265
49	snovh	0.000125028	0	67	10	female	30	175	7.90265
49	aavh	0.000586647	1	74	5	female	28	780	7.90265
49	bbvh	0.00104597	1	67	3	male	23	445	7.90265
49	ccvh	-2.39e-05	1	53	3	male	30	408	7.90265
49	ddvh	0	1	65	8	female	28	150	7.90265
49	eevh	0.00228062	1	74	4	male	28	175	7.90265
49	ffvh	0	1	56	4	male	30	325	7.90265
49	ggvh	4.15e-06	1	72	1	female	28	87.5	7.90265
49	hhvh	0	1	77	13	male	30	1100	7.90265
49	iivh	0	1	70	14	male	30	605	7.90265
49	jjvh	1.69e-05	1	76	4	female	28	200	7.90265
49	kkvh	0	1	68	5	female	24	100	7.90265
49	llvh	1.5e-05	1	57	12	female	30	400	7.90265
49	mmvh	-0.000104903	1	85	7	male	25	797	7.90265
49	nnvh	0.00195888	1	75	2.5	male	24	0	7.90265
49	ppvh	0.000989895	1	71	4	female	30	350	7.90265
50	zzvh	0	1	70	10	male	25	1080	6.26327
50	wwh	0	1	55	4	male	22	500	6.26327
50	yyvh	0	1	75	10	male	24	635	6.26327
50	xxvh	0	1	74	6.23	male	26	800	6.26327
50	vvvh	0	1	61	5	male	30	575	6.26327
50	anovh	0	0	74	2	male	26	625	6.26327
50	bnovh	0	0	73	6	male	24	310	6.26327
50	cnovh	0	0	49	2.5	female	30	0	6.26327
50	dnovh	0	0	77	3	male	28	250	6.26327
50	enovh	0	0	52	1	female	29	0	6.26327
50	fnovh	0	0	73	10	male	26	150	6.26327
50	gnovh	0	0	64	4.3	male	26	150	6.26327
50	hnovh	0	0	81	9	male	28	500	6.26327
50	inovh	0	0	60	2	male	30	425	6.26327
50	lnovh	0	0	77	3.5	female	24	100	6.26327
50	mnovh	0	0	72	4.3	male	28	500	6.26327
50	nnovh	0	0	65	8	male	25	0	6.26327
50	onovh	0	0	49	2	male	26	560	6.26327
50	pnovh	0	0	75	4	male	26	400	6.26327
50	qnovh	0	0	61	2	male	30	281	6.26327
50	rnovh	0	0	66.31	4.19	female	30	250	6.26327
50	snovh	0	0	67	10	female	30	175	6.26327
50	aavh	0	1	74	5	female	28	780	6.26327
50	bbvh	0	1	67	3	male	23	445	6.26327
50	ccvh	0	1	53	3	male	30	408	6.26327
50	ddvh	0	1	65	8	female	28	150	6.26327
50	eevh	0	1	74	4	male	28	175	6.26327
50	ffvh	0	1	56	4	male	30	325	6.26327
50	ggvh	0	1	72	1	female	28	87.5	6.26327
50	hhvh	0	1	77	13	male	30	1100	6.26327
50	iivh	0	1	70	14	male	30	605	6.26327
50	jjvh	0	1	76	4	female	28	200	6.26327
50	kkvh	0	1	68	5	female	24	100	6.26327
50	llvh	0	1	57	12	female	30	400	6.26327
50	mmvh	0	1	85	7	male	25	797	6.26327
50	nnvh	0	1	75	2.5	male	24	0	6.26327
50	ppvh	0	1	71	4	female	30	350	6.26327
51	zzvh	0	1	70	10	male	25	1080	21.4731
51	wwh	4.94e-07	1	55	4	male	22	500	21.4731
51	yyvh	0	1	75	10	male	24	635	21.4731
51	xxvh	-4.76e-07	1	74	6.23	male	26	800	21.4731
51	vvvh	0	1	61	5	male	30	575	21.4731
51	anovh	0	0	74	2	male	26	625	21.4731
51	bnovh	0	0	73	6	male	24	310	21.4731
51	cnovh	0	0	49	2.5	female	30	0	21.4731
51	dnovh	0	0	77	3	male	28	250	21.4731
51	enovh	-0.000310897	0	52	1	female	29	0	21.4731
51	fnovh	1.81e-07	0	73	10	male	26	150	21.4731
51	gnovh	0	0	64	4.3	male	26	150	21.4731
51	hnovh	0	0	81	9	male	28	500	21.4731
51	inovh	1.46e-06	0	60	2	male	30	425	21.4731
51	lnovh	4.94e-07	0	77	3.5	female	24	100	21.4731
51	mnovh	-4.27e-07	0	72	4.3	male	28	500	21.4731
51	nnovh	0	0	65	8	male	25	0	21.4731
51	onovh	0	0	49	2	male	26	560	21.4731
51	pnovh	0	0	75	4	male	26	400	21.4731
51	qnovh	0	0	61	2	male	30	281	21.4731
51	rnovh	0	0	66.31	4.19	female	30	250	21.4731
51	snovh	0	0	67	10	female	30	175	21.4731
51	aavh	6.86e-07	1	74	5	female	28	780	21.4731
51	bbvh	0	1	67	3	male	23	445	21.4731
51	ccvh	0.000596666	1	53	3	male	30	408	21.4731
51	ddvh	0	1	65	8	female	28	150	21.4731
51	eevh	0	1	74	4	male	28	175	21.4731
51	ffvh	0	1	56	4	male	30	325	21.4731
51	ggvh	6.62e-06	1	72	1	female	28	87.5	21.4731
51	hhvh	0	1	77	13	male	30	1100	21.4731
51	iivh	0	1	70	14	male	30	605	21.4731
51	jjvh	0	1	76	4	female	28	200	21.4731
51	kkvh	0	1	68	5	female	24	100	21.4731
51	llvh	0	1	57	12	female	30	400	21.4731
51	mmvh	0	1	85	7	male	25	797	21.4731
51	nnvh	0	1	75	2.5	male	24	0	21.4731
51	ppvh	8.07e-05	1	71	4	female	30	350	21.4731
52	zzvh	0	1	70	10	male	25	1080	10.1999
52	wwh	0	1	55	4	male	22	500	10.1999
52	yyvh	0	1	75	10	male	24	635	10.1999
52	xxvh	0	1	74	6.23	male	26	800	10.1999
52	vvvh	0	1	61	5	male	30	575	10.1999
52	anovh	0	0	74	2	male	26	625	10.1999
52	bnovh	0	0	73	6	male	24	310	10.1999
52	cnovh	0	0	49	2.5	female	30	0	10.1999
52	dnovh	0	0	77	3	male	28	250	10.1999
52	enovh	0	0	52	1	female	29	0	10.1999
52	fnovh	0	0	73	10	male	26	150	10.1999
52	gnovh	0	0	64	4.3	male	26	150	10.1999
52	hnovh	0	0	81	9	male	28	500	10.1999
52	inovh	0	0	60	2	male	30	425	10.1999
52	lnovh	0	0	77	3.5	female	24	100	10.1999
52	mnovh	0	0	72	4.3	male	28	500	10.1999
52	nnovh	0	0	65	8	male	25	0	10.1999
52	onovh	0	0	49	2	male	26	560	10.1999
52	pnovh	0	0	75	4	male	26	400	10.1999
52	qnovh	0	0	61	2	male	30	281	10.1999
52	rnovh	0	0	66.31	4.19	female	30	250	10.1999
52	snovh	0	0	67	10	female	30	175	10.1999
52	aavh	0	1	74	5	female	28	780	10.1999
52	bbvh	0	1	67	3	male	23	445	10.1999
52	ccvh	0	1	53	3	male	30	408	10.1999
52	ddvh	0	1	65	8	female	28	150	10.1999
52	eevh	0	1	74	4	male	28	175	10.1999
52	ffvh	0	1	56	4	male	30	325	10.1999
52	ggvh	0	1	72	1	female	28	87.5	10.1999
52	hhvh	0	1	77	13	male	30	1100	10.1999
52	iivh	0	1	70	14	male	30	605	10.1999
52	jjvh	0	1	76	4	female	28	200	10.1999
52	kkvh	0	1	68	5	female	24	100	10.1999
52	llvh	0	1	57	12	female	30	400	10.1999
52	mmvh	0	1	85	7	male	25	797	10.1999
52	nnvh	0	1	75	2.5	male	24	0	10.1999
52	ppvh	0	1	71	4	female	30	350	10.1999
53	zzvh	0.000179975	1	70	10	male	25	1080	19.9824
53	wwh	0	1	55	4	male	22	500	19.9824
53	yyvh	0	1	75	10	male	24	635	19.9824
53	xxvh	2.81e-06	1	74	6.23	male	26	800	19.9824
53	vvvh	7.89e-07	1	61	5	male	30	575	19.9824
53	anovh	2.65e-05	0	74	2	male	26	625	19.9824
53	bnovh	5.55e-07	0	73	6	male	24	310	19.9824
53	cnovh	0.000192086	0	49	2.5	female	30	0	19.9824
53	dnovh	-2.36e-05	0	77	3	male	28	250	19.9824
53	enovh	2.16e-05	0	52	1	female	29	0	19.9824
53	fnovh	0.00101358	0	73	10	male	26	150	19.9824
53	gnovh	0.000611699	0	64	4.3	male	26	150	19.9824
53	hnovh	1.11e-06	0	81	9	male	28	500	19.9824
53	inovh	-1.49e-05	0	60	2	male	30	425	19.9824
53	lnovh	6.65e-06	0	77	3.5	female	24	100	19.9824
53	mnovh	0	0	72	4.3	male	28	500	19.9824
53	nnovh	-1.58e-06	0	65	8	male	25	0	19.9824
53	onovh	6.63e-06	0	49	2	male	26	560	19.9824
53	pnovh	2.59e-06	0	75	4	male	26	400	19.9824
53	qnovh	5.4e-06	0	61	2	male	30	281	19.9824
53	rnovh	1.04e-05	0	66.31	4.19	female	30	250	19.9824
53	snovh	1.34e-05	0	67	10	female	30	175	19.9824
53	aavh	0	1	74	5	female	28	780	19.9824
53	bbvh	0.00110515	1	67	3	male	23	445	19.9824
53	ccvh	0	1	53	3	male	30	408	19.9824
53	ddvh	0	1	65	8	female	28	150	19.9824
53	eevh	0	1	74	4	male	28	175	19.9824
53	ffvh	6.07e-05	1	56	4	male	30	325	19.9824
53	ggvh	0	1	72	1	female	28	87.5	19.9824
53	hhvh	9.1e-07	1	77	13	male	30	1100	19.9824
53	iivh	2.63e-06	1	70	14	male	30	605	19.9824
53	jjvh	1.74e-06	1	76	4	female	28	200	19.9824
53	kkvh	0	1	68	5	female	24	100	19.9824
53	llvh	1.15e-05	1	57	12	female	30	400	19.9824
53	mmvh	0	1	85	7	male	25	797	19.9824
53	nnvh	-4.82e-06	1	75	2.5	male	24	0	19.9824
53	ppvh	0.00147494	1	71	4	female	30	350	19.9824
54	zzvh	0	1	70	10	male	25	1080	21.7179
54	wwh	0	1	55	4	male	22	500	21.7179
54	yyvh	0	1	75	10	male	24	635	21.7179
54	xxvh	0	1	74	6.23	male	26	800	21.7179
54	vvvh	0	1	61	5	male	30	575	21.7179
54	anovh	0	0	74	2	male	26	625	21.7179
54	bnovh	0	0	73	6	male	24	310	21.7179
54	cnovh	3.46e-05	0	49	2.5	female	30	0	21.7179
54	dnovh	1.18e-05	0	77	3	male	28	250	21.7179
54	enovh	-0.000247984	0	52	1	female	29	0	21.7179
54	fnovh	0.000158885	0	73	10	male	26	150	21.7179
54	gnovh	7.72e-05	0	64	4.3	male	26	150	21.7179
54	hnovh	0	0	81	9	male	28	500	21.7179
54	inovh	-4.72e-05	0	60	2	male	30	425	21.7179
54	lnovh	0	0	77	3.5	female	24	100	21.7179
54	mnovh	0	0	72	4.3	male	28	500	21.7179
54	nnovh	0	0	65	8	male	25	0	21.7179
54	onovh	0	0	49	2	male	26	560	21.7179
54	pnovh	0	0	75	4	male	26	400	21.7179
54	qnovh	0	0	61	2	male	30	281	21.7179
54	rnovh	0	0	66.31	4.19	female	30	250	21.7179
54	snovh	-6.57e-05	0	67	10	female	30	175	21.7179
54	aavh	0	1	74	5	female	28	780	21.7179
54	bbvh	8.13e-06	1	67	3	male	23	445	21.7179
54	ccvh	3.89e-06	1	53	3	male	30	408	21.7179
54	ddvh	0	1	65	8	female	28	150	21.7179
54	eevh	0	1	74	4	male	28	175	21.7179
54	ffvh	0.000836391	1	56	4	male	30	325	21.7179
54	ggvh	0	1	72	1	female	28	87.5	21.7179
54	hhvh	0	1	77	13	male	30	1100	21.7179
54	iivh	0	1	70	14	male	30	605	21.7179
54	jjvh	2.31e-07	1	76	4	female	28	200	21.7179
54	kkvh	0	1	68	5	female	24	100	21.7179
54	llvh	0	1	57	12	female	30	400	21.7179
54	mmvh	0	1	85	7	male	25	797	21.7179
54	nnvh	0	1	75	2.5	male	24	0	21.7179
54	ppvh	0.00155569	1	71	4	female	30	350	21.7179
58	zzvh	0	1	70	10	male	25	1080	21.8633
58	wwh	0	1	55	4	male	22	500	21.8633
58	yyvh	0	1	75	10	male	24	635	21.8633
58	xxvh	0	1	74	6.23	male	26	800	21.8633
58	vvvh	0	1	61	5	male	30	575	21.8633
58	anovh	0	0	74	2	male	26	625	21.8633
58	bnovh	0	0	73	6	male	24	310	21.8633
58	cnovh	0	0	49	2.5	female	30	0	21.8633
58	dnovh	9.76e-06	0	77	3	male	28	250	21.8633
58	enovh	-1.89e-05	0	52	1	female	29	0	21.8633
58	fnovh	0	0	73	10	male	26	150	21.8633
58	gnovh	0	0	64	4.3	male	26	150	21.8633
58	hnovh	0	0	81	9	male	28	500	21.8633
58	inovh	0	0	60	2	male	30	425	21.8633
58	lnovh	0	0	77	3.5	female	24	100	21.8633
58	mnovh	0	0	72	4.3	male	28	500	21.8633
58	nnovh	0	0	65	8	male	25	0	21.8633
58	onovh	0	0	49	2	male	26	560	21.8633
58	pnovh	0	0	75	4	male	26	400	21.8633
58	qnovh	0	0	61	2	male	30	281	21.8633
58	rnovh	0	0	66.31	4.19	female	30	250	21.8633
58	snovh	0	0	67	10	female	30	175	21.8633
58	aavh	0	1	74	5	female	28	780	21.8633
58	bbvh	0	1	67	3	male	23	445	21.8633
58	ccvh	0	1	53	3	male	30	408	21.8633
58	ddvh	0	1	65	8	female	28	150	21.8633
58	eevh	0	1	74	4	male	28	175	21.8633
58	ffvh	0	1	56	4	male	30	325	21.8633
58	ggvh	0	1	72	1	female	28	87.5	21.8633
58	hhvh	0	1	77	13	male	30	1100	21.8633
58	iivh	0	1	70	14	male	30	605	21.8633
58	jjvh	0	1	76	4	female	28	200	21.8633
58	kkvh	0	1	68	5	female	24	100	21.8633
58	llvh	0	1	57	12	female	30	400	21.8633
58	mmvh	0	1	85	7	male	25	797	21.8633
58	nnvh	0	1	75	2.5	male	24	0	21.8633
58	ppvh	0.00173647	1	71	4	female	30	350	21.8633
60	zzvh	3.56e-05	1	70	10	male	25	1080	2.4437
60	wwh	4.96e-06	1	55	4	male	22	500	2.4437
60	yyvh	0	1	75	10	male	24	635	2.4437
60	xxvh	0	1	74	6.23	male	26	800	2.4437
60	vvvh	0	1	61	5	male	30	575	2.4437
60	anovh	1.17e-05	0	74	2	male	26	625	2.4437
60	bnovh	0	0	73	6	male	24	310	2.4437
60	cnovh	4.7e-06	0	49	2.5	female	30	0	2.4437
60	dnovh	2.83e-05	0	77	3	male	28	250	2.4437
60	enovh	2e-06	0	52	1	female	29	0	2.4437
60	fnovh	0	0	73	10	male	26	150	2.4437
60	gnovh	5.97e-07	0	64	4.3	male	26	150	2.4437
60	hnovh	-1.2e-06	0	81	9	male	28	500	2.4437
60	inovh	0	0	60	2	male	30	425	2.4437
60	lnovh	0	0	77	3.5	female	24	100	2.4437
60	mnovh	8.69e-06	0	72	4.3	male	28	500	2.4437
60	nnovh	3.71e-06	0	65	8	male	25	0	2.4437
60	onovh	5.3e-07	0	49	2	male	26	560	2.4437
60	pnovh	1.97e-05	0	75	4	male	26	400	2.4437
60	qnovh	1.12e-05	0	61	2	male	30	281	2.4437
60	rnovh	0	0	66.31	4.19	female	30	250	2.4437
60	snovh	8.18e-06	0	67	10	female	30	175	2.4437
60	aavh	2.69e-05	1	74	5	female	28	780	2.4437
60	bbvh	0.00151275	1	67	3	male	23	445	2.4437
60	ccvh	0	1	53	3	male	30	408	2.4437
60	ddvh	0	1	65	8	female	28	150	2.4437
60	eevh	0.000141594	1	74	4	male	28	175	2.4437
60	ffvh	0	1	56	4	male	30	325	2.4437
60	ggvh	0	1	72	1	female	28	87.5	2.4437
60	hhvh	0	1	77	13	male	30	1100	2.4437
60	iivh	0	1	70	14	male	30	605	2.4437
60	jjvh	0	1	76	4	female	28	200	2.4437
60	kkvh	0	1	68	5	female	24	100	2.4437
60	llvh	2.44e-05	1	57	12	female	30	400	2.4437
60	mmvh	-1.22e-06	1	85	7	male	25	797	2.4437
60	nnvh	0.000118461	1	75	2.5	male	24	0	2.4437
60	ppvh	0.00572563	1	71	4	female	30	350	2.4437
1000	zzvh	6.01e-05	1	70	10	male	25	1080	28.9069
1000	wwh	2.98e-06	1	55	4	male	22	500	28.9069
1000	yyvh	0	1	75	10	male	24	635	28.9069
1000	xxvh	-0.000114187	1	74	6.23	male	26	800	28.9069
1000	vvvh	8.43e-05	1	61	5	male	30	575	28.9069
1000	anovh	1.81e-05	0	74	2	male	26	625	28.9069
1000	bnovh	2.41e-06	0	73	6	male	24	310	28.9069
1000	cnovh	2.06e-05	0	49	2.5	female	30	0	28.9069
1000	dnovh	-1.81e-05	0	77	3	male	28	250	28.9069
1000	enovh	-0.00185648	0	52	1	female	29	0	28.9069
1000	fnovh	0.000184586	0	73	10	male	26	150	28.9069
1000	gnovh	-0.000274277	0	64	4.3	male	26	150	28.9069
1000	hnovh	-2.97e-06	0	81	9	male	28	500	28.9069
1000	inovh	-6.3e-05	0	60	2	male	30	425	28.9069
1000	lnovh	1.17e-05	0	77	3.5	female	24	100	28.9069
1000	mnovh	-4.16e-07	0	72	4.3	male	28	500	28.9069
1000	nnovh	-1.54e-06	0	65	8	male	25	0	28.9069
1000	onovh	2.23e-06	0	49	2	male	26	560	28.9069
1000	pnovh	3.15e-05	0	75	4	male	26	400	28.9069
1000	qnovh	6.38e-06	0	61	2	male	30	281	28.9069
1000	rnovh	5.29e-06	0	66.31	4.19	female	30	250	28.9069
1000	snovh	-7.94e-05	0	67	10	female	30	175	28.9069
1000	aavh	0.000258637	1	74	5	female	28	780	28.9069
1000	bbvh	0.000176203	1	67	3	male	23	445	28.9069
1000	ccvh	0.116829	1	53	3	male	30	408	28.9069
1000	ddvh	0	1	65	8	female	28	150	28.9069
1000	eevh	0.000356345	1	74	4	male	28	175	28.9069
1000	ffvh	0.00131827	1	56	4	male	30	325	28.9069
1000	ggvh	3.63e-06	1	72	1	female	28	87.5	28.9069
1000	hhvh	0	1	77	13	male	30	1100	28.9069
1000	iivh	7.26e-07	1	70	14	male	30	605	28.9069
1000	jjvh	3.74e-07	1	76	4	female	28	200	28.9069
1000	kkvh	-1.05e-06	1	68	5	female	24	100	28.9069
1000	llvh	-3.99e-06	1	57	12	female	30	400	28.9069
1000	mmvh	0.000301948	1	85	7	male	25	797	28.9069
1000	nnvh	4.28e-05	1	75	2.5	male	24	0	28.9069
1000	ppvh	0.00271372	1	71	4	female	30	350	28.9069
1001	zzvh	1.75e-06	1	70	10	male	25	1080	76.0176
1001	wwh	0	1	55	4	male	22	500	76.0176
1001	yyvh	0.000153556	1	75	10	male	24	635	76.0176
1001	xxvh	1.97e-05	1	74	6.23	male	26	800	76.0176
1001	vvvh	8.76e-06	1	61	5	male	30	575	76.0176
1001	anovh	3.1e-05	0	74	2	male	26	625	76.0176
1001	bnovh	0.000103482	0	73	6	male	24	310	76.0176
1001	cnovh	3.69e-05	0	49	2.5	female	30	0	76.0176
1001	dnovh	1.98e-05	0	77	3	male	28	250	76.0176
1001	enovh	0.000253899	0	52	1	female	29	0	76.0176
1001	fnovh	0.000412029	0	73	10	male	26	150	76.0176
1001	gnovh	0.000524802	0	64	4.3	male	26	150	76.0176
1001	hnovh	2.85e-06	0	81	9	male	28	500	76.0176
1001	inovh	8.14e-06	0	60	2	male	30	425	76.0176
1001	lnovh	0	0	77	3.5	female	24	100	76.0176
1001	mnovh	0.00542251	0	72	4.3	male	28	500	76.0176
1001	nnovh	2.57e-05	0	65	8	male	25	0	76.0176
1001	onovh	0	0	49	2	male	26	560	76.0176
1001	pnovh	0	0	75	4	male	26	400	76.0176
1001	qnovh	0.00481231	0	61	2	male	30	281	76.0176
1001	rnovh	0.00642308	0	66.31	4.19	female	30	250	76.0176
1001	snovh	-4.86e-06	0	67	10	female	30	175	76.0176
1001	aavh	-0.00103165	1	74	5	female	28	780	76.0176
1001	bbvh	0.0886708	1	67	3	male	23	445	76.0176
1001	ccvh	0.0140187	1	53	3	male	30	408	76.0176
1001	ddvh	0	1	65	8	female	28	150	76.0176
1001	eevh	-0.00118214	1	74	4	male	28	175	76.0176
1001	ffvh	0	1	56	4	male	30	325	76.0176
1001	ggvh	0	1	72	1	female	28	87.5	76.0176
1001	hhvh	0.00208465	1	77	13	male	30	1100	76.0176
1001	iivh	0.000238514	1	70	14	male	30	605	76.0176
1001	jjvh	0.00021001	1	76	4	female	28	200	76.0176
1001	kkvh	7.98e-05	1	68	5	female	24	100	76.0176
1001	llvh	0.000238236	1	57	12	female	30	400	76.0176
1001	mmvh	0	1	85	7	male	25	797	76.0176
1001	nnvh	0.000343552	1	75	2.5	male	24	0	76.0176
1001	ppvh	6.97e-06	1	71	4	female	30	350	76.0176
1002	zzvh	5.96e-06	1	70	10	male	25	1080	54.4189
1002	wwh	1.71e-06	1	55	4	male	22	500	54.4189
1002	yyvh	0	1	75	10	male	24	635	54.4189
1002	xxvh	0	1	74	6.23	male	26	800	54.4189
1002	vvvh	0	1	61	5	male	30	575	54.4189
1002	anovh	3.02e-06	0	74	2	male	26	625	54.4189
1002	bnovh	0	0	73	6	male	24	310	54.4189
1002	cnovh	3.76e-05	0	49	2.5	female	30	0	54.4189
1002	dnovh	-4.42e-06	0	77	3	male	28	250	54.4189
1002	enovh	0	0	52	1	female	29	0	54.4189
1002	fnovh	1.99e-05	0	73	10	male	26	150	54.4189
1002	gnovh	0	0	64	4.3	male	26	150	54.4189
1002	hnovh	0	0	81	9	male	28	500	54.4189
1002	inovh	0	0	60	2	male	30	425	54.4189
1002	lnovh	0	0	77	3.5	female	24	100	54.4189
1002	mnovh	2.58e-06	0	72	4.3	male	28	500	54.4189
1002	nnovh	0	0	65	8	male	25	0	54.4189
1002	onovh	0	0	49	2	male	26	560	54.4189
1002	pnovh	2.18e-06	0	75	4	male	26	400	54.4189
1002	qnovh	2.88e-06	0	61	2	male	30	281	54.4189
1002	rnovh	0	0	66.31	4.19	female	30	250	54.4189
1002	snovh	4.58e-06	0	67	10	female	30	175	54.4189
1002	aavh	5.18e-06	1	74	5	female	28	780	54.4189
1002	bbvh	0	1	67	3	male	23	445	54.4189
1002	ccvh	0	1	53	3	male	30	408	54.4189
1002	ddvh	-1.41e-06	1	65	8	female	28	150	54.4189
1002	eevh	2.87e-05	1	74	4	male	28	175	54.4189
1002	ffvh	0	1	56	4	male	30	325	54.4189
1002	ggvh	0	1	72	1	female	28	87.5	54.4189
1002	hhvh	0	1	77	13	male	30	1100	54.4189
1002	iivh	0	1	70	14	male	30	605	54.4189
1002	jjvh	0	1	76	4	female	28	200	54.4189
1002	kkvh	0	1	68	5	female	24	100	54.4189
1002	llvh	0	1	57	12	female	30	400	54.4189
1002	mmvh	0	1	85	7	male	25	797	54.4189
1002	nnvh	2.44e-05	1	75	2.5	male	24	0	54.4189
1002	ppvh	8.74e-06	1	71	4	female	30	350	54.4189
1003	zzvh	-0.00021493	1	70	10	male	25	1080	59.7613
1003	wwh	0.00013585	1	55	4	male	22	500	59.7613
1003	yyvh	0	1	75	10	male	24	635	59.7613
1003	xxvh	-7.14e-06	1	74	6.23	male	26	800	59.7613
1003	vvvh	0	1	61	5	male	30	575	59.7613
1003	anovh	-0.000237809	0	74	2	male	26	625	59.7613
1003	bnovh	-4.98e-06	0	73	6	male	24	310	59.7613
1003	cnovh	3.94e-05	0	49	2.5	female	30	0	59.7613
1003	dnovh	0	0	77	3	male	28	250	59.7613
1003	enovh	7.73e-07	0	52	1	female	29	0	59.7613
1003	fnovh	0.000134171	0	73	10	male	26	150	59.7613
1003	gnovh	0	0	64	4.3	male	26	150	59.7613
1003	hnovh	0	0	81	9	male	28	500	59.7613
1003	inovh	0	0	60	2	male	30	425	59.7613
1003	lnovh	0.000125658	0	77	3.5	female	24	100	59.7613
1003	mnovh	0	0	72	4.3	male	28	500	59.7613
1003	nnovh	0	0	65	8	male	25	0	59.7613
1003	onovh	0.000234065	0	49	2	male	26	560	59.7613
1003	pnovh	8.65e-06	0	75	4	male	26	400	59.7613
1003	qnovh	5.1e-05	0	61	2	male	30	281	59.7613
1003	rnovh	-1.06e-05	0	66.31	4.19	female	30	250	59.7613
1003	snovh	0.00604023	0	67	10	female	30	175	59.7613
1003	aavh	0.00278082	1	74	5	female	28	780	59.7613
1003	bbvh	0	1	67	3	male	23	445	59.7613
1003	ccvh	0.00110916	1	53	3	male	30	408	59.7613
1003	ddvh	0.0015653	1	65	8	female	28	150	59.7613
1003	eevh	1.77e-05	1	74	4	male	28	175	59.7613
1003	ffvh	-0.00443333	1	56	4	male	30	325	59.7613
1003	ggvh	0.000233597	1	72	1	female	28	87.5	59.7613
1003	hhvh	0	1	77	13	male	30	1100	59.7613
1003	iivh	2.51e-05	1	70	14	male	30	605	59.7613
1003	jjvh	0.000222565	1	76	4	female	28	200	59.7613
1003	kkvh	0.00330011	1	68	5	female	24	100	59.7613
1003	llvh	-9.28e-05	1	57	12	female	30	400	59.7613
1003	mmvh	0	1	85	7	male	25	797	59.7613
1003	nnvh	0.000223159	1	75	2.5	male	24	0	59.7613
1003	ppvh	8.34e-07	1	71	4	female	30	350	59.7613
1005	zzvh	0.0146559	1	70	10	male	25	1080	68.9611
1005	wwh	-0.00406075	1	55	4	male	22	500	68.9611
1005	yyvh	0.015265	1	75	10	male	24	635	68.9611
1005	xxvh	0.0073014	1	74	6.23	male	26	800	68.9611
1005	vvvh	-0.00570963	1	61	5	male	30	575	68.9611
1005	anovh	0.0318782	0	74	2	male	26	625	68.9611
1005	bnovh	0.000289003	0	73	6	male	24	310	68.9611
1005	cnovh	-0.030849	0	49	2.5	female	30	0	68.9611
1005	dnovh	0.00147134	0	77	3	male	28	250	68.9611
1005	enovh	-0.166277	0	52	1	female	29	0	68.9611
1005	fnovh	-0.00869742	0	73	10	male	26	150	68.9611
1005	gnovh	-0.00334851	0	64	4.3	male	26	150	68.9611
1005	hnovh	1.66e-05	0	81	9	male	28	500	68.9611
1005	inovh	-0.00340165	0	60	2	male	30	425	68.9611
1005	lnovh	8.8e-05	0	77	3.5	female	24	100	68.9611
1005	mnovh	0.0342349	0	72	4.3	male	28	500	68.9611
1005	nnovh	0.00788405	0	65	8	male	25	0	68.9611
1005	onovh	0.0246976	0	49	2	male	26	560	68.9611
1005	pnovh	0.000180133	0	75	4	male	26	400	68.9611
1005	qnovh	0.0405875	0	61	2	male	30	281	68.9611
1005	rnovh	0.0139268	0	66.31	4.19	female	30	250	68.9611
1005	snovh	0.00460033	0	67	10	female	30	175	68.9611
1005	aavh	0.0504098	1	74	5	female	28	780	68.9611
1005	bbvh	0.00167786	1	67	3	male	23	445	68.9611
1005	ccvh	5.18e-06	1	53	3	male	30	408	68.9611
1005	ddvh	0.00148355	1	65	8	female	28	150	68.9611
1005	eevh	-0.00369886	1	74	4	male	28	175	68.9611
1005	ffvh	0	1	56	4	male	30	325	68.9611
1005	ggvh	-0.000150578	1	72	1	female	28	87.5	68.9611
1005	hhvh	0.00127329	1	77	13	male	30	1100	68.9611
1005	iivh	0.00010317	1	70	14	male	30	605	68.9611
1005	jjvh	0.0175551	1	76	4	female	28	200	68.9611
1005	kkvh	0.0669401	1	68	5	female	24	100	68.9611
1005	llvh	0.00937726	1	57	12	female	30	400	68.9611
1005	mmvh	-0.00371768	1	85	7	male	25	797	68.9611
1005	nnvh	-0.0128633	1	75	2.5	male	24	0	68.9611
1005	ppvh	0.000219183	1	71	4	female	30	350	68.9611
1006	zzvh	0.00512316	1	70	10	male	25	1080	50.4769
1006	wwh	7.07e-05	1	55	4	male	22	500	50.4769
1006	yyvh	0	1	75	10	male	24	635	50.4769
1006	xxvh	2.6e-05	1	74	6.23	male	26	800	50.4769
1006	vvvh	0.000480935	1	61	5	male	30	575	50.4769
1006	anovh	6.69e-05	0	74	2	male	26	625	50.4769
1006	bnovh	0.000448739	0	73	6	male	24	310	50.4769
1006	cnovh	0.00259701	0	49	2.5	female	30	0	50.4769
1006	dnovh	7.58e-05	0	77	3	male	28	250	50.4769
1006	enovh	0.000111935	0	52	1	female	29	0	50.4769
1006	fnovh	0.0113044	0	73	10	male	26	150	50.4769
1006	gnovh	0.00444091	0	64	4.3	male	26	150	50.4769
1006	hnovh	0	0	81	9	male	28	500	50.4769
1006	inovh	-0.00445624	0	60	2	male	30	425	50.4769
1006	lnovh	0.000473422	0	77	3.5	female	24	100	50.4769
1006	mnovh	-8.97e-06	0	72	4.3	male	28	500	50.4769
1006	nnovh	-5.28e-06	0	65	8	male	25	0	50.4769
1006	onovh	0.000233743	0	49	2	male	26	560	50.4769
1006	pnovh	0.000680568	0	75	4	male	26	400	50.4769
1006	qnovh	0.000156284	0	61	2	male	30	281	50.4769
1006	rnovh	0.000298602	0	66.31	4.19	female	30	250	50.4769
1006	snovh	-0.00694142	0	67	10	female	30	175	50.4769
1006	aavh	0	1	74	5	female	28	780	50.4769
1006	bbvh	0.00147629	1	67	3	male	23	445	50.4769
1006	ccvh	0	1	53	3	male	30	408	50.4769
1006	ddvh	-2.08e-05	1	65	8	female	28	150	50.4769
1006	eevh	8.51e-06	1	74	4	male	28	175	50.4769
1006	ffvh	0.0837519	1	56	4	male	30	325	50.4769
1006	ggvh	0	1	72	1	female	28	87.5	50.4769
1006	hhvh	0.000342312	1	77	13	male	30	1100	50.4769
1006	iivh	0.000424384	1	70	14	male	30	605	50.4769
1006	jjvh	-0.00052565	1	76	4	female	28	200	50.4769
1006	kkvh	-0.000469979	1	68	5	female	24	100	50.4769
1006	llvh	-3.28e-05	1	57	12	female	30	400	50.4769
1006	mmvh	0.0291611	1	85	7	male	25	797	50.4769
1006	nnvh	-0.000337939	1	75	2.5	male	24	0	50.4769
1006	ppvh	0.0143176	1	71	4	female	30	350	50.4769
1007	zzvh	0.113139	1	70	10	male	25	1080	67.0867
1007	wwh	-0.0201754	1	55	4	male	22	500	67.0867
1007	yyvh	-5.59e-08	1	75	10	male	24	635	67.0867
1007	xxvh	0.0279066	1	74	6.23	male	26	800	67.0867
1007	vvvh	0.00535593	1	61	5	male	30	575	67.0867
1007	anovh	0.0058145	0	74	2	male	26	625	67.0867
1007	bnovh	0.00282005	0	73	6	male	24	310	67.0867
1007	cnovh	0.0442849	0	49	2.5	female	30	0	67.0867
1007	dnovh	-0.0112605	0	77	3	male	28	250	67.0867
1007	enovh	0.00165888	0	52	1	female	29	0	67.0867
1007	fnovh	0.0768795	0	73	10	male	26	150	67.0867
1007	gnovh	0.0103427	0	64	4.3	male	26	150	67.0867
1007	hnovh	0.00055719	0	81	9	male	28	500	67.0867
1007	inovh	-0.00913231	0	60	2	male	30	425	67.0867
1007	lnovh	0.005466	0	77	3.5	female	24	100	67.0867
1007	mnovh	-0.00104139	0	72	4.3	male	28	500	67.0867
1007	nnovh	0.000240086	0	65	8	male	25	0	67.0867
1007	onovh	0.00663083	0	49	2	male	26	560	67.0867
1007	pnovh	0.00194551	0	75	4	male	26	400	67.0867
1007	qnovh	0.00420916	0	61	2	male	30	281	67.0867
1007	rnovh	0.00761882	0	66.31	4.19	female	30	250	67.0867
1007	snovh	0.00363635	0	67	10	female	30	175	67.0867
1007	aavh	0	1	74	5	female	28	780	67.0867
1007	bbvh	0.00720455	1	67	3	male	23	445	67.0867
1007	ccvh	0	1	53	3	male	30	408	67.0867
1007	ddvh	-0.000149023	1	65	8	female	28	150	67.0867
1007	eevh	3.09e-05	1	74	4	male	28	175	67.0867
1007	ffvh	0.0293428	1	56	4	male	30	325	67.0867
1007	ggvh	0	1	72	1	female	28	87.5	67.0867
1007	hhvh	0.00229364	1	77	13	male	30	1100	67.0867
1007	iivh	-0.0127839	1	70	14	male	30	605	67.0867
1007	jjvh	-0.00312733	1	76	4	female	28	200	67.0867
1007	kkvh	-0.0020436	1	68	5	female	24	100	67.0867
1007	llvh	-0.000899021	1	57	12	female	30	400	67.0867
1007	mmvh	0.0913111	1	85	7	male	25	797	67.0867
1007	nnvh	-0.00262246	1	75	2.5	male	24	0	67.0867
1007	ppvh	0.0202084	1	71	4	female	30	350	67.0867
1008	zzvh	0.0327218	1	70	10	male	25	1080	67.707
1008	wwh	0.000184837	1	55	4	male	22	500	67.707
1008	yyvh	0.00134031	1	75	10	male	24	635	67.707
1008	xxvh	-0.00676244	1	74	6.23	male	26	800	67.707
1008	vvvh	0.00014068	1	61	5	male	30	575	67.707
1008	anovh	-0.00271835	0	74	2	male	26	625	67.707
1008	bnovh	-0.0012043	0	73	6	male	24	310	67.707
1008	cnovh	0.00261694	0	49	2.5	female	30	0	67.707
1008	dnovh	-0.00067773	0	77	3	male	28	250	67.707
1008	enovh	-0.00376518	0	52	1	female	29	0	67.707
1008	fnovh	0.00199431	0	73	10	male	26	150	67.707
1008	gnovh	-0.00276193	0	64	4.3	male	26	150	67.707
1008	hnovh	0.000862376	0	81	9	male	28	500	67.707
1008	inovh	0.00017576	0	60	2	male	30	425	67.707
1008	lnovh	0.00370265	0	77	3.5	female	24	100	67.707
1008	mnovh	0.00182149	0	72	4.3	male	28	500	67.707
1008	nnovh	0.00868156	0	65	8	male	25	0	67.707
1008	onovh	0.00225966	0	49	2	male	26	560	67.707
1008	pnovh	0.000962287	0	75	4	male	26	400	67.707
1008	qnovh	0.00694891	0	61	2	male	30	281	67.707
1008	rnovh	0.00721042	0	66.31	4.19	female	30	250	67.707
1008	snovh	0.000115943	0	67	10	female	30	175	67.707
1008	aavh	0.00513359	1	74	5	female	28	780	67.707
1008	bbvh	0.0309523	1	67	3	male	23	445	67.707
1008	ccvh	0.027105	1	53	3	male	30	408	67.707
1008	ddvh	0	1	65	8	female	28	150	67.707
1008	eevh	0.00376905	1	74	4	male	28	175	67.707
1008	ffvh	4.85e-05	1	56	4	male	30	325	67.707
1008	ggvh	4.55e-07	1	72	1	female	28	87.5	67.707
1008	hhvh	0	1	77	13	male	30	1100	67.707
1008	iivh	0.000130616	1	70	14	male	30	605	67.707
1008	jjvh	0.000398284	1	76	4	female	28	200	67.707
1008	kkvh	-0.0177882	1	68	5	female	24	100	67.707
1008	llvh	0.000412012	1	57	12	female	30	400	67.707
1008	mmvh	1.09e-05	1	85	7	male	25	797	67.707
1008	nnvh	6.28e-05	1	75	2.5	male	24	0	67.707
1008	ppvh	-0.000427048	1	71	4	female	30	350	67.707
1009	zzvh	0.18319	1	70	10	male	25	1080	72.171
1009	wwh	0.011359	1	55	4	male	22	500	72.171
1009	yyvh	-8.33e-05	1	75	10	male	24	635	72.171
1009	xxvh	-0.00643095	1	74	6.23	male	26	800	72.171
1009	vvvh	0.0043646	1	61	5	male	30	575	72.171
1009	anovh	0.00977725	0	74	2	male	26	625	72.171
1009	bnovh	0.122907	0	73	6	male	24	310	72.171
1009	cnovh	-0.010263	0	49	2.5	female	30	0	72.171
1009	dnovh	-0.0281058	0	77	3	male	28	250	72.171
1009	enovh	0.004065	0	52	1	female	29	0	72.171
1009	fnovh	0.199982	0	73	10	male	26	150	72.171
1009	gnovh	0.018967	0	64	4.3	male	26	150	72.171
1009	hnovh	0.00348941	0	81	9	male	28	500	72.171
1009	inovh	-0.0137906	0	60	2	male	30	425	72.171
1009	lnovh	0.0330316	0	77	3.5	female	24	100	72.171
1009	mnovh	-0.0127739	0	72	4.3	male	28	500	72.171
1009	nnovh	-0.0104063	0	65	8	male	25	0	72.171
1009	onovh	0.00864793	0	49	2	male	26	560	72.171
1009	pnovh	0.0906122	0	75	4	male	26	400	72.171
1009	qnovh	0.00802559	0	61	2	male	30	281	72.171
1009	rnovh	0.0176934	0	66.31	4.19	female	30	250	72.171
1009	snovh	0.0048359	0	67	10	female	30	175	72.171
1009	aavh	3.15e-05	1	74	5	female	28	780	72.171
1009	bbvh	0.168237	1	67	3	male	23	445	72.171
1009	ccvh	0.000245978	1	53	3	male	30	408	72.171
1009	ddvh	-0.00351585	1	65	8	female	28	150	72.171
1009	eevh	0.0170898	1	74	4	male	28	175	72.171
1009	ffvh	0.00540693	1	56	4	male	30	325	72.171
1009	ggvh	0.00090692	1	72	1	female	28	87.5	72.171
1009	hhvh	0.0704492	1	77	13	male	30	1100	72.171
1009	iivh	0.0762799	1	70	14	male	30	605	72.171
1009	jjvh	-0.0847001	1	76	4	female	28	200	72.171
1009	kkvh	-0.0159346	1	68	5	female	24	100	72.171
1009	llvh	0.00579304	1	57	12	female	30	400	72.171
1009	mmvh	0.260212	1	85	7	male	25	797	72.171
1009	nnvh	-0.0072302	1	75	2.5	male	24	0	72.171
1009	ppvh	0.024044	1	71	4	female	30	350	72.171
1010	zzvh	-0.000167302	1	70	10	male	25	1080	60.3746
1010	wwh	0	1	55	4	male	22	500	60.3746
1010	yyvh	0	1	75	10	male	24	635	60.3746
1010	xxvh	-0.00128895	1	74	6.23	male	26	800	60.3746
1010	vvvh	0.000810962	1	61	5	male	30	575	60.3746
1010	anovh	0	0	74	2	male	26	625	60.3746
1010	bnovh	3.98e-05	0	73	6	male	24	310	60.3746
1010	cnovh	2.6e-05	0	49	2.5	female	30	0	60.3746
1010	dnovh	-1.99e-06	0	77	3	male	28	250	60.3746
1010	enovh	0.000227596	0	52	1	female	29	0	60.3746
1010	fnovh	0	0	73	10	male	26	150	60.3746
1010	gnovh	-0.00361432	0	64	4.3	male	26	150	60.3746
1010	hnovh	0	0	81	9	male	28	500	60.3746
1010	inovh	0	0	60	2	male	30	425	60.3746
1010	lnovh	0	0	77	3.5	female	24	100	60.3746
1010	mnovh	0	0	72	4.3	male	28	500	60.3746
1010	nnovh	1.26e-05	0	65	8	male	25	0	60.3746
1010	onovh	1.22e-06	0	49	2	male	26	560	60.3746
1010	pnovh	6.69e-05	0	75	4	male	26	400	60.3746
1010	qnovh	0	0	61	2	male	30	281	60.3746
1010	rnovh	1.88e-05	0	66.31	4.19	female	30	250	60.3746
1010	snovh	0	0	67	10	female	30	175	60.3746
1010	aavh	0	1	74	5	female	28	780	60.3746
1010	bbvh	0	1	67	3	male	23	445	60.3746
1010	ccvh	0	1	53	3	male	30	408	60.3746
1010	ddvh	0	1	65	8	female	28	150	60.3746
1010	eevh	0.0034533	1	74	4	male	28	175	60.3746
1010	ffvh	0	1	56	4	male	30	325	60.3746
1010	ggvh	1.34e-06	1	72	1	female	28	87.5	60.3746
1010	hhvh	0	1	77	13	male	30	1100	60.3746
1010	iivh	2.59e-05	1	70	14	male	30	605	60.3746
1010	jjvh	0	1	76	4	female	28	200	60.3746
1010	kkvh	0	1	68	5	female	24	100	60.3746
1010	llvh	-2.06e-05	1	57	12	female	30	400	60.3746
1010	mmvh	0	1	85	7	male	25	797	60.3746
1010	nnvh	3.08e-06	1	75	2.5	male	24	0	60.3746
1010	ppvh	4.41e-05	1	71	4	female	30	350	60.3746
1011	zzvh	0.00114978	1	70	10	male	25	1080	60.2919
1011	wwh	0.00135795	1	55	4	male	22	500	60.2919
1011	yyvh	0.0033794	1	75	10	male	24	635	60.2919
1011	xxvh	0.00365204	1	74	6.23	male	26	800	60.2919
1011	vvvh	0.00929316	1	61	5	male	30	575	60.2919
1011	anovh	0.00250552	0	74	2	male	26	625	60.2919
1011	bnovh	0.00952583	0	73	6	male	24	310	60.2919
1011	cnovh	0.00188267	0	49	2.5	female	30	0	60.2919
1011	dnovh	-0.00407076	0	77	3	male	28	250	60.2919
1011	enovh	-0.000742318	0	52	1	female	29	0	60.2919
1011	fnovh	0.00799194	0	73	10	male	26	150	60.2919
1011	gnovh	0.00345304	0	64	4.3	male	26	150	60.2919
1011	hnovh	0.00323333	0	81	9	male	28	500	60.2919
1011	inovh	-0.000879815	0	60	2	male	30	425	60.2919
1011	lnovh	-0.000137092	0	77	3.5	female	24	100	60.2919
1011	mnovh	0.00438372	0	72	4.3	male	28	500	60.2919
1011	nnovh	0.00539926	0	65	8	male	25	0	60.2919
1011	onovh	0.00446425	0	49	2	male	26	560	60.2919
1011	pnovh	-0.00237348	0	75	4	male	26	400	60.2919
1011	qnovh	0.00209895	0	61	2	male	30	281	60.2919
1011	rnovh	0.00110092	0	66.31	4.19	female	30	250	60.2919
1011	snovh	0.00100969	0	67	10	female	30	175	60.2919
1011	aavh	0.00254241	1	74	5	female	28	780	60.2919
1011	bbvh	0.00158332	1	67	3	male	23	445	60.2919
1011	ccvh	0.00704936	1	53	3	male	30	408	60.2919
1011	ddvh	9.06e-05	1	65	8	female	28	150	60.2919
1011	eevh	0.119843	1	74	4	male	28	175	60.2919
1011	ffvh	0.00110269	1	56	4	male	30	325	60.2919
1011	ggvh	-1.22e-05	1	72	1	female	28	87.5	60.2919
1011	hhvh	4.35e-05	1	77	13	male	30	1100	60.2919
1011	iivh	-0.00280953	1	70	14	male	30	605	60.2919
1011	jjvh	-0.00133599	1	76	4	female	28	200	60.2919
1011	kkvh	-0.00537628	1	68	5	female	24	100	60.2919
1011	llvh	0.0104778	1	57	12	female	30	400	60.2919
1011	mmvh	0.0068328	1	85	7	male	25	797	60.2919
1011	nnvh	0.00412099	1	75	2.5	male	24	0	60.2919
1011	ppvh	0.0575381	1	71	4	female	30	350	60.2919
1012	zzvh	-1.37e-05	1	70	10	male	25	1080	60.1364
1012	wwh	1.15e-05	1	55	4	male	22	500	60.1364
1012	yyvh	0.000136833	1	75	10	male	24	635	60.1364
1012	xxvh	1.35e-05	1	74	6.23	male	26	800	60.1364
1012	vvvh	0	1	61	5	male	30	575	60.1364
1012	anovh	-6.41e-06	0	74	2	male	26	625	60.1364
1012	bnovh	7e-06	0	73	6	male	24	310	60.1364
1012	cnovh	2.85e-05	0	49	2.5	female	30	0	60.1364
1012	dnovh	-1.7e-06	0	77	3	male	28	250	60.1364
1012	enovh	-0.00141297	0	52	1	female	29	0	60.1364
1012	fnovh	0.000132902	0	73	10	male	26	150	60.1364
1012	gnovh	5.7e-06	0	64	4.3	male	26	150	60.1364
1012	hnovh	-5.83e-05	0	81	9	male	28	500	60.1364
1012	inovh	2.66e-05	0	60	2	male	30	425	60.1364
1012	lnovh	0.000210929	0	77	3.5	female	24	100	60.1364
1012	mnovh	4.07e-06	0	72	4.3	male	28	500	60.1364
1012	nnovh	0.000132588	0	65	8	male	25	0	60.1364
1012	onovh	0	0	49	2	male	26	560	60.1364
1012	pnovh	-1.15e-06	0	75	4	male	26	400	60.1364
1012	qnovh	-3.45e-06	0	61	2	male	30	281	60.1364
1012	rnovh	6.54e-07	0	66.31	4.19	female	30	250	60.1364
1012	snovh	6.57e-05	0	67	10	female	30	175	60.1364
1012	aavh	0.000471889	1	74	5	female	28	780	60.1364
1012	bbvh	0.000116176	1	67	3	male	23	445	60.1364
1012	ccvh	0.0279759	1	53	3	male	30	408	60.1364
1012	ddvh	0.000141454	1	65	8	female	28	150	60.1364
1012	eevh	0	1	74	4	male	28	175	60.1364
1012	ffvh	7.31e-06	1	56	4	male	30	325	60.1364
1012	ggvh	-0.00286722	1	72	1	female	28	87.5	60.1364
1012	hhvh	0.000414108	1	77	13	male	30	1100	60.1364
1012	iivh	1.79e-05	1	70	14	male	30	605	60.1364
1012	jjvh	7.75e-05	1	76	4	female	28	200	60.1364
1012	kkvh	0	1	68	5	female	24	100	60.1364
1012	llvh	5.14e-05	1	57	12	female	30	400	60.1364
1012	mmvh	0.000419861	1	85	7	male	25	797	60.1364
1012	nnvh	7.1e-06	1	75	2.5	male	24	0	60.1364
1012	ppvh	0.00024385	1	71	4	female	30	350	60.1364
1013	zzvh	0.000307913	1	70	10	male	25	1080	64.6738
1013	wwh	-0.00103714	1	55	4	male	22	500	64.6738
1013	yyvh	0.00350899	1	75	10	male	24	635	64.6738
1013	xxvh	0.000363321	1	74	6.23	male	26	800	64.6738
1013	vvvh	0.0398816	1	61	5	male	30	575	64.6738
1013	anovh	-0.000616187	0	74	2	male	26	625	64.6738
1013	bnovh	7.67e-05	0	73	6	male	24	310	64.6738
1013	cnovh	0.000878989	0	49	2.5	female	30	0	64.6738
1013	dnovh	-0.00128813	0	77	3	male	28	250	64.6738
1013	enovh	8.18e-05	0	52	1	female	29	0	64.6738
1013	fnovh	-0.00258771	0	73	10	male	26	150	64.6738
1013	gnovh	-0.00123308	0	64	4.3	male	26	150	64.6738
1013	hnovh	-1.03e-05	0	81	9	male	28	500	64.6738
1013	inovh	0.00060066	0	60	2	male	30	425	64.6738
1013	lnovh	3.53e-06	0	77	3.5	female	24	100	64.6738
1013	mnovh	-0.00301978	0	72	4.3	male	28	500	64.6738
1013	nnovh	0.0347767	0	65	8	male	25	0	64.6738
1013	onovh	0.0124161	0	49	2	male	26	560	64.6738
1013	pnovh	3.02e-05	0	75	4	male	26	400	64.6738
1013	qnovh	-0.000123319	0	61	2	male	30	281	64.6738
1013	rnovh	-0.000174208	0	66.31	4.19	female	30	250	64.6738
1013	snovh	0.00109071	0	67	10	female	30	175	64.6738
1013	aavh	0.00624076	1	74	5	female	28	780	64.6738
1013	bbvh	8.54e-05	1	67	3	male	23	445	64.6738
1013	ccvh	5.27e-05	1	53	3	male	30	408	64.6738
1013	ddvh	0.000203344	1	65	8	female	28	150	64.6738
1013	eevh	0.0046257	1	74	4	male	28	175	64.6738
1013	ffvh	3.97e-06	1	56	4	male	30	325	64.6738
1013	ggvh	-4.01e-05	1	72	1	female	28	87.5	64.6738
1013	hhvh	0.000313493	1	77	13	male	30	1100	64.6738
1013	iivh	0.0741932	1	70	14	male	30	605	64.6738
1013	jjvh	0.00137342	1	76	4	female	28	200	64.6738
1013	kkvh	0.000809428	1	68	5	female	24	100	64.6738
1013	llvh	0.00310328	1	57	12	female	30	400	64.6738
1013	mmvh	0.00199339	1	85	7	male	25	797	64.6738
1013	nnvh	-0.00304662	1	75	2.5	male	24	0	64.6738
1013	ppvh	0.0271546	1	71	4	female	30	350	64.6738
1014	zzvh	-7.38e-07	1	70	10	male	25	1080	67.2716
1014	wwh	0.000199181	1	55	4	male	22	500	67.2716
1014	yyvh	0.000792757	1	75	10	male	24	635	67.2716
1014	xxvh	0	1	74	6.23	male	26	800	67.2716
1014	vvvh	0	1	61	5	male	30	575	67.2716
1014	anovh	1.02e-05	0	74	2	male	26	625	67.2716
1014	bnovh	0	0	73	6	male	24	310	67.2716
1014	cnovh	6.61e-06	0	49	2.5	female	30	0	67.2716
1014	dnovh	0	0	77	3	male	28	250	67.2716
1014	enovh	-3.69e-05	0	52	1	female	29	0	67.2716
1014	fnovh	1.88e-05	0	73	10	male	26	150	67.2716
1014	gnovh	0	0	64	4.3	male	26	150	67.2716
1014	hnovh	-9.86e-06	0	81	9	male	28	500	67.2716
1014	inovh	0.000205131	0	60	2	male	30	425	67.2716
1014	lnovh	0.000128084	0	77	3.5	female	24	100	67.2716
1014	mnovh	-3.15e-05	0	72	4.3	male	28	500	67.2716
1014	nnovh	6.39e-05	0	65	8	male	25	0	67.2716
1014	onovh	0	0	49	2	male	26	560	67.2716
1014	pnovh	0	0	75	4	male	26	400	67.2716
1014	qnovh	0	0	61	2	male	30	281	67.2716
1014	rnovh	0	0	66.31	4.19	female	30	250	67.2716
1014	snovh	0.000529354	0	67	10	female	30	175	67.2716
1014	aavh	0.000104309	1	74	5	female	28	780	67.2716
1014	bbvh	2.49e-05	1	67	3	male	23	445	67.2716
1014	ccvh	0.0055224	1	53	3	male	30	408	67.2716
1014	ddvh	0.000158623	1	65	8	female	28	150	67.2716
1014	eevh	6.78e-05	1	74	4	male	28	175	67.2716
1014	ffvh	0	1	56	4	male	30	325	67.2716
1014	ggvh	-1.1e-05	1	72	1	female	28	87.5	67.2716
1014	hhvh	0.000652995	1	77	13	male	30	1100	67.2716
1014	iivh	1.55e-06	1	70	14	male	30	605	67.2716
1014	jjvh	2.78e-05	1	76	4	female	28	200	67.2716
1014	kkvh	0	1	68	5	female	24	100	67.2716
1014	llvh	1.37e-05	1	57	12	female	30	400	67.2716
1014	mmvh	0.00266955	1	85	7	male	25	797	67.2716
1014	nnvh	0	1	75	2.5	male	24	0	67.2716
1014	ppvh	0.000435147	1	71	4	female	30	350	67.2716
1015	zzvh	0.000293971	1	70	10	male	25	1080	71.4287
1015	wwh	0.000617938	1	55	4	male	22	500	71.4287
1015	yyvh	0.000246096	1	75	10	male	24	635	71.4287
1015	xxvh	-0.0029823	1	74	6.23	male	26	800	71.4287
1015	vvvh	0.00012152	1	61	5	male	30	575	71.4287
1015	anovh	-0.000546292	0	74	2	male	26	625	71.4287
1015	bnovh	0.0131404	0	73	6	male	24	310	71.4287
1015	cnovh	9.77e-05	0	49	2.5	female	30	0	71.4287
1015	dnovh	-0.000229772	0	77	3	male	28	250	71.4287
1015	enovh	7e-05	0	52	1	female	29	0	71.4287
1015	fnovh	0.00830905	0	73	10	male	26	150	71.4287
1015	gnovh	9.77e-05	0	64	4.3	male	26	150	71.4287
1015	hnovh	0.00545742	0	81	9	male	28	500	71.4287
1015	inovh	2.03e-05	0	60	2	male	30	425	71.4287
1015	lnovh	0.00119312	0	77	3.5	female	24	100	71.4287
1015	mnovh	0.000735381	0	72	4.3	male	28	500	71.4287
1015	nnovh	-0.00258873	0	65	8	male	25	0	71.4287
1015	onovh	3.99e-06	0	49	2	male	26	560	71.4287
1015	pnovh	0.00386553	0	75	4	male	26	400	71.4287
1015	qnovh	0.00756911	0	61	2	male	30	281	71.4287
1015	rnovh	0.011235	0	66.31	4.19	female	30	250	71.4287
1015	snovh	0.00667507	0	67	10	female	30	175	71.4287
1015	aavh	0.0138732	1	74	5	female	28	780	71.4287
1015	bbvh	0.011554	1	67	3	male	23	445	71.4287
1015	ccvh	0.0220955	1	53	3	male	30	408	71.4287
1015	ddvh	-3.89e-05	1	65	8	female	28	150	71.4287
1015	eevh	0.00571752	1	74	4	male	28	175	71.4287
1015	ffvh	-0.000234029	1	56	4	male	30	325	71.4287
1015	ggvh	-0.000248898	1	72	1	female	28	87.5	71.4287
1015	hhvh	0.00385247	1	77	13	male	30	1100	71.4287
1015	iivh	0.00220946	1	70	14	male	30	605	71.4287
1015	jjvh	-0.00252302	1	76	4	female	28	200	71.4287
1015	kkvh	0.0070543	1	68	5	female	24	100	71.4287
1015	llvh	-0.000473229	1	57	12	female	30	400	71.4287
1015	mmvh	0.00424175	1	85	7	male	25	797	71.4287
1015	nnvh	0.0996353	1	75	2.5	male	24	0	71.4287
1015	ppvh	0.000912517	1	71	4	female	30	350	71.4287
1016	zzvh	0.0133694	1	70	10	male	25	1080	50.9491
1016	wwh	0	1	55	4	male	22	500	50.9491
1016	yyvh	0	1	75	10	male	24	635	50.9491
1016	xxvh	5.4e-05	1	74	6.23	male	26	800	50.9491
1016	vvvh	7.88e-05	1	61	5	male	30	575	50.9491
1016	anovh	0.000534766	0	74	2	male	26	625	50.9491
1016	bnovh	1.22e-05	0	73	6	male	24	310	50.9491
1016	cnovh	0.00290967	0	49	2.5	female	30	0	50.9491
1016	dnovh	-0.000585437	0	77	3	male	28	250	50.9491
1016	enovh	0.000382291	0	52	1	female	29	0	50.9491
1016	fnovh	0.0156151	0	73	10	male	26	150	50.9491
1016	gnovh	0.0118663	0	64	4.3	male	26	150	50.9491
1016	hnovh	1.55e-05	0	81	9	male	28	500	50.9491
1016	inovh	-0.000835545	0	60	2	male	30	425	50.9491
1016	lnovh	0.000251428	0	77	3.5	female	24	100	50.9491
1016	mnovh	-4.84e-06	0	72	4.3	male	28	500	50.9491
1016	nnovh	-4.44e-05	0	65	8	male	25	0	50.9491
1016	onovh	0.000615271	0	49	2	male	26	560	50.9491
1016	pnovh	1.15e-05	0	75	4	male	26	400	50.9491
1016	qnovh	0.00045842	0	61	2	male	30	281	50.9491
1016	rnovh	0.000844414	0	66.31	4.19	female	30	250	50.9491
1016	snovh	0.000526341	0	67	10	female	30	175	50.9491
1016	aavh	0	1	74	5	female	28	780	50.9491
1016	bbvh	0.00155233	1	67	3	male	23	445	50.9491
1016	ccvh	0	1	53	3	male	30	408	50.9491
1016	ddvh	-3.35e-05	1	65	8	female	28	150	50.9491
1016	eevh	4.59e-06	1	74	4	male	28	175	50.9491
1016	ffvh	3.74e-05	1	56	4	male	30	325	50.9491
1016	ggvh	0	1	72	1	female	28	87.5	50.9491
1016	hhvh	2.51e-06	1	77	13	male	30	1100	50.9491
1016	iivh	5.58e-05	1	70	14	male	30	605	50.9491
1016	jjvh	5.73e-05	1	76	4	female	28	200	50.9491
1016	kkvh	0	1	68	5	female	24	100	50.9491
1016	llvh	-0.000204556	1	57	12	female	30	400	50.9491
1016	mmvh	0.00538988	1	85	7	male	25	797	50.9491
1016	nnvh	-7.19e-05	1	75	2.5	male	24	0	50.9491
1016	ppvh	5.03e-06	1	71	4	female	30	350	50.9491
1017	zzvh	-2.09e-06	1	70	10	male	25	1080	37.7414
1017	wwh	0.000369462	1	55	4	male	22	500	37.7414
1017	yyvh	0.000456109	1	75	10	male	24	635	37.7414
1017	xxvh	0	1	74	6.23	male	26	800	37.7414
1017	vvvh	0	1	61	5	male	30	575	37.7414
1017	anovh	-0.000321428	0	74	2	male	26	625	37.7414
1017	bnovh	0.000623997	0	73	6	male	24	310	37.7414
1017	cnovh	0.00125274	0	49	2.5	female	30	0	37.7414
1017	dnovh	-0.000262774	0	77	3	male	28	250	37.7414
1017	enovh	-0.00581331	0	52	1	female	29	0	37.7414
1017	fnovh	0.00745355	0	73	10	male	26	150	37.7414
1017	gnovh	0	0	64	4.3	male	26	150	37.7414
1017	hnovh	0	0	81	9	male	28	500	37.7414
1017	inovh	0	0	60	2	male	30	425	37.7414
1017	lnovh	7.19e-05	0	77	3.5	female	24	100	37.7414
1017	mnovh	-1.09e-05	0	72	4.3	male	28	500	37.7414
1017	nnovh	0	0	65	8	male	25	0	37.7414
1017	onovh	0	0	49	2	male	26	560	37.7414
1017	pnovh	-1.91e-06	0	75	4	male	26	400	37.7414
1017	qnovh	0	0	61	2	male	30	281	37.7414
1017	rnovh	3.1e-06	0	66.31	4.19	female	30	250	37.7414
1017	snovh	-0.000317609	0	67	10	female	30	175	37.7414
1017	aavh	0.000166237	1	74	5	female	28	780	37.7414
1017	bbvh	0.00243709	1	67	3	male	23	445	37.7414
1017	ccvh	0	1	53	3	male	30	408	37.7414
1017	ddvh	0.00199751	1	65	8	female	28	150	37.7414
1017	eevh	0.112419	1	74	4	male	28	175	37.7414
1017	ffvh	0	1	56	4	male	30	325	37.7414
1017	ggvh	8.97e-05	1	72	1	female	28	87.5	37.7414
1017	hhvh	0	1	77	13	male	30	1100	37.7414
1017	iivh	0	1	70	14	male	30	605	37.7414
1017	jjvh	2.69e-06	1	76	4	female	28	200	37.7414
1017	kkvh	0	1	68	5	female	24	100	37.7414
1017	llvh	-0.000267496	1	57	12	female	30	400	37.7414
1017	mmvh	0.000632779	1	85	7	male	25	797	37.7414
1017	nnvh	0.00017756	1	75	2.5	male	24	0	37.7414
1017	ppvh	0.00759737	1	71	4	female	30	350	37.7414
1018	zzvh	9.99e-05	1	70	10	male	25	1080	66.6291
1018	wwh	-2.16e-05	1	55	4	male	22	500	66.6291
1018	yyvh	0	1	75	10	male	24	635	66.6291
1018	xxvh	1.41e-05	1	74	6.23	male	26	800	66.6291
1018	vvvh	0	1	61	5	male	30	575	66.6291
1018	anovh	0.000177249	0	74	2	male	26	625	66.6291
1018	bnovh	0.000245953	0	73	6	male	24	310	66.6291
1018	cnovh	6.74e-05	0	49	2.5	female	30	0	66.6291
1018	dnovh	0	0	77	3	male	28	250	66.6291
1018	enovh	0.000101369	0	52	1	female	29	0	66.6291
1018	fnovh	0.00101069	0	73	10	male	26	150	66.6291
1018	gnovh	0	0	64	4.3	male	26	150	66.6291
1018	hnovh	0.000460631	0	81	9	male	28	500	66.6291
1018	inovh	5.77e-05	0	60	2	male	30	425	66.6291
1018	lnovh	1.23e-05	0	77	3.5	female	24	100	66.6291
1018	mnovh	4.9e-06	0	72	4.3	male	28	500	66.6291
1018	nnovh	0	0	65	8	male	25	0	66.6291
1018	onovh	0	0	49	2	male	26	560	66.6291
1018	pnovh	0	0	75	4	male	26	400	66.6291
1018	qnovh	0.000323379	0	61	2	male	30	281	66.6291
1018	rnovh	0.000206888	0	66.31	4.19	female	30	250	66.6291
1018	snovh	0.00297686	0	67	10	female	30	175	66.6291
1018	aavh	8.99e-05	1	74	5	female	28	780	66.6291
1018	bbvh	0	1	67	3	male	23	445	66.6291
1018	ccvh	0.00724383	1	53	3	male	30	408	66.6291
1018	ddvh	0.00536636	1	65	8	female	28	150	66.6291
1018	eevh	0.000245027	1	74	4	male	28	175	66.6291
1018	ffvh	0	1	56	4	male	30	325	66.6291
1018	ggvh	0	1	72	1	female	28	87.5	66.6291
1018	hhvh	0.0363581	1	77	13	male	30	1100	66.6291
1018	iivh	-0.000310218	1	70	14	male	30	605	66.6291
1018	jjvh	5.95e-05	1	76	4	female	28	200	66.6291
1018	kkvh	0	1	68	5	female	24	100	66.6291
1018	llvh	-1.65e-05	1	57	12	female	30	400	66.6291
1018	mmvh	0.00442669	1	85	7	male	25	797	66.6291
1018	nnvh	0.000202068	1	75	2.5	male	24	0	66.6291
1018	ppvh	0.000289282	1	71	4	female	30	350	66.6291
1019	zzvh	0.00116757	1	70	10	male	25	1080	71.4911
1019	wwh	0.0109048	1	55	4	male	22	500	71.4911
1019	yyvh	0.000286068	1	75	10	male	24	635	71.4911
1019	xxvh	0.00281296	1	74	6.23	male	26	800	71.4911
1019	vvvh	0	1	61	5	male	30	575	71.4911
1019	anovh	0.00558675	0	74	2	male	26	625	71.4911
1019	bnovh	0.00142337	0	73	6	male	24	310	71.4911
1019	cnovh	0.00331742	0	49	2.5	female	30	0	71.4911
1019	dnovh	-0.000118976	0	77	3	male	28	250	71.4911
1019	enovh	0.00174169	0	52	1	female	29	0	71.4911
1019	fnovh	0.00939222	0	73	10	male	26	150	71.4911
1019	gnovh	0.00113484	0	64	4.3	male	26	150	71.4911
1019	hnovh	-0.000366831	0	81	9	male	28	500	71.4911
1019	inovh	0.00212714	0	60	2	male	30	425	71.4911
1019	lnovh	0.000179689	0	77	3.5	female	24	100	71.4911
1019	mnovh	0.000928366	0	72	4.3	male	28	500	71.4911
1019	nnovh	6.11e-05	0	65	8	male	25	0	71.4911
1019	onovh	0	0	49	2	male	26	560	71.4911
1019	pnovh	-0.000371821	0	75	4	male	26	400	71.4911
1019	qnovh	2.84e-05	0	61	2	male	30	281	71.4911
1019	rnovh	1.01e-05	0	66.31	4.19	female	30	250	71.4911
1019	snovh	0.00660283	0	67	10	female	30	175	71.4911
1019	aavh	0.000253255	1	74	5	female	28	780	71.4911
1019	bbvh	0.00133995	1	67	3	male	23	445	71.4911
1019	ccvh	0.0047196	1	53	3	male	30	408	71.4911
1019	ddvh	0.0458589	1	65	8	female	28	150	71.4911
1019	eevh	0.000137965	1	74	4	male	28	175	71.4911
1019	ffvh	6.74e-05	1	56	4	male	30	325	71.4911
1019	ggvh	-0.0163105	1	72	1	female	28	87.5	71.4911
1019	hhvh	0.06039	1	77	13	male	30	1100	71.4911
1019	iivh	9.15e-05	1	70	14	male	30	605	71.4911
1019	jjvh	0.00115464	1	76	4	female	28	200	71.4911
1019	kkvh	8.65e-06	1	68	5	female	24	100	71.4911
1019	llvh	-0.000103531	1	57	12	female	30	400	71.4911
1019	mmvh	0.00884542	1	85	7	male	25	797	71.4911
1019	nnvh	0.00377692	1	75	2.5	male	24	0	71.4911
1019	ppvh	0.0280841	1	71	4	female	30	350	71.4911
1021	zzvh	0.000429253	1	70	10	male	25	1080	68.2141
1021	wwh	-0.0014087	1	55	4	male	22	500	68.2141
1021	yyvh	0.0049885	1	75	10	male	24	635	68.2141
1021	xxvh	0.00010426	1	74	6.23	male	26	800	68.2141
1021	vvvh	-0.00174504	1	61	5	male	30	575	68.2141
1021	anovh	4.32e-05	0	74	2	male	26	625	68.2141
1021	bnovh	7.75e-05	0	73	6	male	24	310	68.2141
1021	cnovh	-0.00016972	0	49	2.5	female	30	0	68.2141
1021	dnovh	0.000264116	0	77	3	male	28	250	68.2141
1021	enovh	6.38e-05	0	52	1	female	29	0	68.2141
1021	fnovh	-0.00394553	0	73	10	male	26	150	68.2141
1021	gnovh	-0.00162928	0	64	4.3	male	26	150	68.2141
1021	hnovh	-2.57e-06	0	81	9	male	28	500	68.2141
1021	inovh	-0.00906599	0	60	2	male	30	425	68.2141
1021	lnovh	-1.3e-07	0	77	3.5	female	24	100	68.2141
1021	mnovh	0.0113455	0	72	4.3	male	28	500	68.2141
1021	nnovh	0.00295855	0	65	8	male	25	0	68.2141
1021	onovh	0.00838803	0	49	2	male	26	560	68.2141
1021	pnovh	8.17e-06	0	75	4	male	26	400	68.2141
1021	qnovh	-0.000296801	0	61	2	male	30	281	68.2141
1021	rnovh	-0.000643424	0	66.31	4.19	female	30	250	68.2141
1021	snovh	0.0016313	0	67	10	female	30	175	68.2141
1021	aavh	0.00962754	1	74	5	female	28	780	68.2141
1021	bbvh	0.000201392	1	67	3	male	23	445	68.2141
1021	ccvh	0.000402704	1	53	3	male	30	408	68.2141
1021	ddvh	0.000261248	1	65	8	female	28	150	68.2141
1021	eevh	0.00221934	1	74	4	male	28	175	68.2141
1021	ffvh	1.07e-06	1	56	4	male	30	325	68.2141
1021	ggvh	-3.81e-05	1	72	1	female	28	87.5	68.2141
1021	hhvh	0.000457178	1	77	13	male	30	1100	68.2141
1021	iivh	0.000765041	1	70	14	male	30	605	68.2141
1021	jjvh	-0.00187966	1	76	4	female	28	200	68.2141
1021	kkvh	-0.00301953	1	68	5	female	24	100	68.2141
1021	llvh	0.00338813	1	57	12	female	30	400	68.2141
1021	mmvh	-0.00118892	1	85	7	male	25	797	68.2141
1021	nnvh	-0.0044413	1	75	2.5	male	24	0	68.2141
1021	ppvh	0.00142322	1	71	4	female	30	350	68.2141
1022	zzvh	-0.000527242	1	70	10	male	25	1080	50.3071
1022	wwh	-0.0012513	1	55	4	male	22	500	50.3071
1022	yyvh	0.000587337	1	75	10	male	24	635	50.3071
1022	xxvh	0.0205208	1	74	6.23	male	26	800	50.3071
1022	vvvh	0.000913907	1	61	5	male	30	575	50.3071
1022	anovh	-4.74e-05	0	74	2	male	26	625	50.3071
1022	bnovh	0.00241502	0	73	6	male	24	310	50.3071
1022	cnovh	0.00167071	0	49	2.5	female	30	0	50.3071
1022	dnovh	-0.00162131	0	77	3	male	28	250	50.3071
1022	enovh	-0.000149824	0	52	1	female	29	0	50.3071
1022	fnovh	0.000556109	0	73	10	male	26	150	50.3071
1022	gnovh	-1.15e-05	0	64	4.3	male	26	150	50.3071
1022	hnovh	0.0118291	0	81	9	male	28	500	50.3071
1022	inovh	0.000299763	0	60	2	male	30	425	50.3071
1022	lnovh	0.00136234	0	77	3.5	female	24	100	50.3071
1022	mnovh	0.00152496	0	72	4.3	male	28	500	50.3071
1022	nnovh	1.51e-05	0	65	8	male	25	0	50.3071
1022	onovh	0	0	49	2	male	26	560	50.3071
1022	pnovh	-0.000153763	0	75	4	male	26	400	50.3071
1022	qnovh	2.37e-05	0	61	2	male	30	281	50.3071
1022	rnovh	0.000183158	0	66.31	4.19	female	30	250	50.3071
1022	snovh	0.000383158	0	67	10	female	30	175	50.3071
1022	aavh	0.0183806	1	74	5	female	28	780	50.3071
1022	bbvh	0.00423598	1	67	3	male	23	445	50.3071
1022	ccvh	0.0149259	1	53	3	male	30	408	50.3071
1022	ddvh	0.000243985	1	65	8	female	28	150	50.3071
1022	eevh	0.17124	1	74	4	male	28	175	50.3071
1022	ffvh	0.00543457	1	56	4	male	30	325	50.3071
1022	ggvh	7.38e-06	1	72	1	female	28	87.5	50.3071
1022	hhvh	0.00325805	1	77	13	male	30	1100	50.3071
1022	iivh	-0.000343692	1	70	14	male	30	605	50.3071
1022	jjvh	-0.00143689	1	76	4	female	28	200	50.3071
1022	kkvh	0.000714326	1	68	5	female	24	100	50.3071
1022	llvh	4.92e-05	1	57	12	female	30	400	50.3071
1022	mmvh	-0.00170575	1	85	7	male	25	797	50.3071
1022	nnvh	0.00724491	1	75	2.5	male	24	0	50.3071
1022	ppvh	0.0137179	1	71	4	female	30	350	50.3071
1023	zzvh	-0.000376457	1	70	10	male	25	1080	59.8112
1023	wwh	0	1	55	4	male	22	500	59.8112
1023	yyvh	0	1	75	10	male	24	635	59.8112
1023	xxvh	-0.0028542	1	74	6.23	male	26	800	59.8112
1023	vvvh	0.00143823	1	61	5	male	30	575	59.8112
1023	anovh	0	0	74	2	male	26	625	59.8112
1023	bnovh	8.96e-05	0	73	6	male	24	310	59.8112
1023	cnovh	3.89e-05	0	49	2.5	female	30	0	59.8112
1023	dnovh	0	0	77	3	male	28	250	59.8112
1023	enovh	0.000495264	0	52	1	female	29	0	59.8112
1023	fnovh	0	0	73	10	male	26	150	59.8112
1023	gnovh	-0.00798667	0	64	4.3	male	26	150	59.8112
1023	hnovh	0	0	81	9	male	28	500	59.8112
1023	inovh	0	0	60	2	male	30	425	59.8112
1023	lnovh	0	0	77	3.5	female	24	100	59.8112
1023	mnovh	0	0	72	4.3	male	28	500	59.8112
1023	nnovh	3.52e-05	0	65	8	male	25	0	59.8112
1023	onovh	0	0	49	2	male	26	560	59.8112
1023	pnovh	0.000137653	0	75	4	male	26	400	59.8112
1023	qnovh	0	0	61	2	male	30	281	59.8112
1023	rnovh	4.64e-05	0	66.31	4.19	female	30	250	59.8112
1023	snovh	0	0	67	10	female	30	175	59.8112
1023	aavh	0	1	74	5	female	28	780	59.8112
1023	bbvh	0	1	67	3	male	23	445	59.8112
1023	ccvh	0	1	53	3	male	30	408	59.8112
1023	ddvh	0	1	65	8	female	28	150	59.8112
1023	eevh	0.0076013	1	74	4	male	28	175	59.8112
1023	ffvh	0	1	56	4	male	30	325	59.8112
1023	ggvh	0	1	72	1	female	28	87.5	59.8112
1023	hhvh	0	1	77	13	male	30	1100	59.8112
1023	iivh	4.41e-05	1	70	14	male	30	605	59.8112
1023	jjvh	0	1	76	4	female	28	200	59.8112
1023	kkvh	0	1	68	5	female	24	100	59.8112
1023	llvh	-1.83e-05	1	57	12	female	30	400	59.8112
1023	mmvh	0	1	85	7	male	25	797	59.8112
1023	nnvh	0	1	75	2.5	male	24	0	59.8112
1023	ppvh	2.69e-05	1	71	4	female	30	350	59.8112
1024	zzvh	-2.39e-07	1	70	10	male	25	1080	47.6082
1024	wwh	8.92e-05	1	55	4	male	22	500	47.6082
1024	yyvh	-2.78e-06	1	75	10	male	24	635	47.6082
1024	xxvh	-6.18e-05	1	74	6.23	male	26	800	47.6082
1024	vvvh	4.27e-05	1	61	5	male	30	575	47.6082
1024	anovh	-0.00046199	0	74	2	male	26	625	47.6082
1024	bnovh	0.00109294	0	73	6	male	24	310	47.6082
1024	cnovh	0.00148642	0	49	2.5	female	30	0	47.6082
1024	dnovh	-0.000649488	0	77	3	male	28	250	47.6082
1024	enovh	-0.00576609	0	52	1	female	29	0	47.6082
1024	fnovh	9.87e-05	0	73	10	male	26	150	47.6082
1024	gnovh	2.45e-07	0	64	4.3	male	26	150	47.6082
1024	hnovh	0.00555978	0	81	9	male	28	500	47.6082
1024	inovh	0.00011248	0	60	2	male	30	425	47.6082
1024	lnovh	0.000647238	0	77	3.5	female	24	100	47.6082
1024	mnovh	0.00100373	0	72	4.3	male	28	500	47.6082
1024	nnovh	1.21e-05	0	65	8	male	25	0	47.6082
1024	onovh	0	0	49	2	male	26	560	47.6082
1024	pnovh	-9.27e-06	0	75	4	male	26	400	47.6082
1024	qnovh	5.08e-05	0	61	2	male	30	281	47.6082
1024	rnovh	7.26e-07	0	66.31	4.19	female	30	250	47.6082
1024	snovh	-0.000106841	0	67	10	female	30	175	47.6082
1024	aavh	0.00196071	1	74	5	female	28	780	47.6082
1024	bbvh	0.00845941	1	67	3	male	23	445	47.6082
1024	ccvh	0.00722996	1	53	3	male	30	408	47.6082
1024	ddvh	0.00166022	1	65	8	female	28	150	47.6082
1024	eevh	0.109736	1	74	4	male	28	175	47.6082
1024	ffvh	0.00154322	1	56	4	male	30	325	47.6082
1024	ggvh	3.95e-05	1	72	1	female	28	87.5	47.6082
1024	hhvh	1.39e-05	1	77	13	male	30	1100	47.6082
1024	iivh	5.48e-05	1	70	14	male	30	605	47.6082
1024	jjvh	0.000119802	1	76	4	female	28	200	47.6082
1024	kkvh	0	1	68	5	female	24	100	47.6082
1024	llvh	-0.000167815	1	57	12	female	30	400	47.6082
1024	mmvh	0.000570621	1	85	7	male	25	797	47.6082
1024	nnvh	0.00235482	1	75	2.5	male	24	0	47.6082
1024	ppvh	0.00833191	1	71	4	female	30	350	47.6082
1025	zzvh	0.000493406	1	70	10	male	25	1080	62.8329
1025	wwh	-0.000364746	1	55	4	male	22	500	62.8329
1025	yyvh	0.000417568	1	75	10	male	24	635	62.8329
1025	xxvh	0.000231077	1	74	6.23	male	26	800	62.8329
1025	vvvh	1.3e-05	1	61	5	male	30	575	62.8329
1025	anovh	0.000951351	0	74	2	male	26	625	62.8329
1025	bnovh	0.00538751	0	73	6	male	24	310	62.8329
1025	cnovh	-0.000939339	0	49	2.5	female	30	0	62.8329
1025	dnovh	-1.66e-06	0	77	3	male	28	250	62.8329
1025	enovh	-0.005537	0	52	1	female	29	0	62.8329
1025	fnovh	0.000514975	0	73	10	male	26	150	62.8329
1025	gnovh	0.000408527	0	64	4.3	male	26	150	62.8329
1025	hnovh	1.31e-06	0	81	9	male	28	500	62.8329
1025	inovh	-8.92e-06	0	60	2	male	30	425	62.8329
1025	lnovh	0.000138712	0	77	3.5	female	24	100	62.8329
1025	mnovh	0.000577374	0	72	4.3	male	28	500	62.8329
1025	nnovh	0.000187089	0	65	8	male	25	0	62.8329
1025	onovh	0.00489133	0	49	2	male	26	560	62.8329
1025	pnovh	0.000295819	0	75	4	male	26	400	62.8329
1025	qnovh	0.00135196	0	61	2	male	30	281	62.8329
1025	rnovh	0.000840455	0	66.31	4.19	female	30	250	62.8329
1025	snovh	0.000252566	0	67	10	female	30	175	62.8329
1025	aavh	0.0059485	1	74	5	female	28	780	62.8329
1025	bbvh	0.000347038	1	67	3	male	23	445	62.8329
1025	ccvh	8.63e-05	1	53	3	male	30	408	62.8329
1025	ddvh	8.44e-05	1	65	8	female	28	150	62.8329
1025	eevh	0.000161739	1	74	4	male	28	175	62.8329
1025	ffvh	0	1	56	4	male	30	325	62.8329
1025	ggvh	0	1	72	1	female	28	87.5	62.8329
1025	hhvh	0	1	77	13	male	30	1100	62.8329
1025	iivh	0	1	70	14	male	30	605	62.8329
1025	jjvh	-0.00507395	1	76	4	female	28	200	62.8329
1025	kkvh	0.00135713	1	68	5	female	24	100	62.8329
1025	llvh	-1.11e-05	1	57	12	female	30	400	62.8329
1025	mmvh	0.000998536	1	85	7	male	25	797	62.8329
1025	nnvh	0.00735721	1	75	2.5	male	24	0	62.8329
1025	ppvh	0.00209044	1	71	4	female	30	350	62.8329
1026	zzvh	0	1	70	10	male	25	1080	61.7045
1026	wwh	4.63e-05	1	55	4	male	22	500	61.7045
1026	yyvh	0	1	75	10	male	24	635	61.7045
1026	xxvh	0	1	74	6.23	male	26	800	61.7045
1026	vvvh	0	1	61	5	male	30	575	61.7045
1026	anovh	0	0	74	2	male	26	625	61.7045
1026	bnovh	0	0	73	6	male	24	310	61.7045
1026	cnovh	1.52e-05	0	49	2.5	female	30	0	61.7045
1026	dnovh	0	0	77	3	male	28	250	61.7045
1026	enovh	0	0	52	1	female	29	0	61.7045
1026	fnovh	8.08e-06	0	73	10	male	26	150	61.7045
1026	gnovh	0	0	64	4.3	male	26	150	61.7045
1026	hnovh	0	0	81	9	male	28	500	61.7045
1026	inovh	0	0	60	2	male	30	425	61.7045
1026	lnovh	0	0	77	3.5	female	24	100	61.7045
1026	mnovh	0	0	72	4.3	male	28	500	61.7045
1026	nnovh	0	0	65	8	male	25	0	61.7045
1026	onovh	0	0	49	2	male	26	560	61.7045
1026	pnovh	0	0	75	4	male	26	400	61.7045
1026	qnovh	0	0	61	2	male	30	281	61.7045
1026	rnovh	0	0	66.31	4.19	female	30	250	61.7045
1026	snovh	1.86e-07	0	67	10	female	30	175	61.7045
1026	aavh	0	1	74	5	female	28	780	61.7045
1026	bbvh	0	1	67	3	male	23	445	61.7045
1026	ccvh	0	1	53	3	male	30	408	61.7045
1026	ddvh	-2.18e-06	1	65	8	female	28	150	61.7045
1026	eevh	5.46e-06	1	74	4	male	28	175	61.7045
1026	ffvh	0	1	56	4	male	30	325	61.7045
1026	ggvh	0	1	72	1	female	28	87.5	61.7045
1026	hhvh	0	1	77	13	male	30	1100	61.7045
1026	iivh	0	1	70	14	male	30	605	61.7045
1026	jjvh	0	1	76	4	female	28	200	61.7045
1026	kkvh	0	1	68	5	female	24	100	61.7045
1026	llvh	0	1	57	12	female	30	400	61.7045
1026	mmvh	0	1	85	7	male	25	797	61.7045
1026	nnvh	4.51e-06	1	75	2.5	male	24	0	61.7045
1026	ppvh	1.49e-05	1	71	4	female	30	350	61.7045
1027	zzvh	-0.000518929	1	70	10	male	25	1080	72.7706
1027	wwh	0.0333602	1	55	4	male	22	500	72.7706
1027	yyvh	0.110429	1	75	10	male	24	635	72.7706
1027	xxvh	0.0069319	1	74	6.23	male	26	800	72.7706
1027	vvvh	0	1	61	5	male	30	575	72.7706
1027	anovh	-0.000702772	0	74	2	male	26	625	72.7706
1027	bnovh	0.00033311	0	73	6	male	24	310	72.7706
1027	cnovh	0.00325292	0	49	2.5	female	30	0	72.7706
1027	dnovh	-0.000179484	0	77	3	male	28	250	72.7706
1027	enovh	-0.00357421	0	52	1	female	29	0	72.7706
1027	fnovh	0.00983837	0	73	10	male	26	150	72.7706
1027	gnovh	0.00350073	0	64	4.3	male	26	150	72.7706
1027	hnovh	-0.00160008	0	81	9	male	28	500	72.7706
1027	inovh	0.000254343	0	60	2	male	30	425	72.7706
1027	lnovh	0.00629357	0	77	3.5	female	24	100	72.7706
1027	mnovh	0.00256936	0	72	4.3	male	28	500	72.7706
1027	nnovh	0.00282302	0	65	8	male	25	0	72.7706
1027	onovh	1.46e-05	0	49	2	male	26	560	72.7706
1027	pnovh	-0.00126826	0	75	4	male	26	400	72.7706
1027	qnovh	-0.000258733	0	61	2	male	30	281	72.7706
1027	rnovh	9.58e-06	0	66.31	4.19	female	30	250	72.7706
1027	snovh	0.00460775	0	67	10	female	30	175	72.7706
1027	aavh	0.0110386	1	74	5	female	28	780	72.7706
1027	bbvh	0.0283457	1	67	3	male	23	445	72.7706
1027	ccvh	0.209079	1	53	3	male	30	408	72.7706
1027	ddvh	0.00722399	1	65	8	female	28	150	72.7706
1027	eevh	0.00445431	1	74	4	male	28	175	72.7706
1027	ffvh	0.000195922	1	56	4	male	30	325	72.7706
1027	ggvh	-0.00127505	1	72	1	female	28	87.5	72.7706
1027	hhvh	0.00608201	1	77	13	male	30	1100	72.7706
1027	iivh	0.00212933	1	70	14	male	30	605	72.7706
1027	jjvh	0.0022724	1	76	4	female	28	200	72.7706
1027	kkvh	0.0011308	1	68	5	female	24	100	72.7706
1027	llvh	0.00232335	1	57	12	female	30	400	72.7706
1027	mmvh	0.00749197	1	85	7	male	25	797	72.7706
1027	nnvh	0.00142591	1	75	2.5	male	24	0	72.7706
1027	ppvh	0.0858417	1	71	4	female	30	350	72.7706
1029	zzvh	0.0112906	1	70	10	male	25	1080	53.9015
1029	wwh	-0.000403092	1	55	4	male	22	500	53.9015
1029	yyvh	0.00208057	1	75	10	male	24	635	53.9015
1029	xxvh	0.000220894	1	74	6.23	male	26	800	53.9015
1029	vvvh	0.00433858	1	61	5	male	30	575	53.9015
1029	anovh	0.00982991	0	74	2	male	26	625	53.9015
1029	bnovh	0.0199179	0	73	6	male	24	310	53.9015
1029	cnovh	-0.0103234	0	49	2.5	female	30	0	53.9015
1029	dnovh	-0.00253003	0	77	3	male	28	250	53.9015
1029	enovh	-0.0710716	0	52	1	female	29	0	53.9015
1029	fnovh	0.0120184	0	73	10	male	26	150	53.9015
1029	gnovh	0.0203527	0	64	4.3	male	26	150	53.9015
1029	hnovh	-0.000371763	0	81	9	male	28	500	53.9015
1029	inovh	8.32e-06	0	60	2	male	30	425	53.9015
1029	lnovh	0.00140267	0	77	3.5	female	24	100	53.9015
1029	mnovh	-0.000769481	0	72	4.3	male	28	500	53.9015
1029	nnovh	0.0240587	0	65	8	male	25	0	53.9015
1029	onovh	-0.00257681	0	49	2	male	26	560	53.9015
1029	pnovh	0.00212527	0	75	4	male	26	400	53.9015
1029	qnovh	0.0151285	0	61	2	male	30	281	53.9015
1029	rnovh	0.0057226	0	66.31	4.19	female	30	250	53.9015
1029	snovh	0.00195177	0	67	10	female	30	175	53.9015
1029	aavh	-0.00297544	1	74	5	female	28	780	53.9015
1029	bbvh	0.00654142	1	67	3	male	23	445	53.9015
1029	ccvh	0.00083067	1	53	3	male	30	408	53.9015
1029	ddvh	0.00470442	1	65	8	female	28	150	53.9015
1029	eevh	0.030836	1	74	4	male	28	175	53.9015
1029	ffvh	0.000192842	1	56	4	male	30	325	53.9015
1029	ggvh	0	1	72	1	female	28	87.5	53.9015
1029	hhvh	3.64e-07	1	77	13	male	30	1100	53.9015
1029	iivh	8.56e-06	1	70	14	male	30	605	53.9015
1029	jjvh	0.0475093	1	76	4	female	28	200	53.9015
1029	kkvh	0.0258861	1	68	5	female	24	100	53.9015
1029	llvh	-0.00014575	1	57	12	female	30	400	53.9015
1029	mmvh	0.00176618	1	85	7	male	25	797	53.9015
1029	nnvh	0.00562407	1	75	2.5	male	24	0	53.9015
1029	ppvh	0.0151561	1	71	4	female	30	350	53.9015
1030	zzvh	2.4e-05	1	70	10	male	25	1080	65.3094
1030	wwh	0.00192844	1	55	4	male	22	500	65.3094
1030	yyvh	0.000113588	1	75	10	male	24	635	65.3094
1030	xxvh	2.64e-05	1	74	6.23	male	26	800	65.3094
1030	vvvh	1.39e-05	1	61	5	male	30	575	65.3094
1030	anovh	0.000235409	0	74	2	male	26	625	65.3094
1030	bnovh	0.000606759	0	73	6	male	24	310	65.3094
1030	cnovh	0.000442966	0	49	2.5	female	30	0	65.3094
1030	dnovh	-1.46e-05	0	77	3	male	28	250	65.3094
1030	enovh	0.00114078	0	52	1	female	29	0	65.3094
1030	fnovh	0.00133697	0	73	10	male	26	150	65.3094
1030	gnovh	5.64e-05	0	64	4.3	male	26	150	65.3094
1030	hnovh	0.0409362	0	81	9	male	28	500	65.3094
1030	inovh	3.22e-06	0	60	2	male	30	425	65.3094
1030	lnovh	0.000280021	0	77	3.5	female	24	100	65.3094
1030	mnovh	0.000249549	0	72	4.3	male	28	500	65.3094
1030	nnovh	-1.14e-05	0	65	8	male	25	0	65.3094
1030	onovh	0	0	49	2	male	26	560	65.3094
1030	pnovh	9.63e-06	0	75	4	male	26	400	65.3094
1030	qnovh	0.000221695	0	61	2	male	30	281	65.3094
1030	rnovh	0.000960996	0	66.31	4.19	female	30	250	65.3094
1030	snovh	-0.00260091	0	67	10	female	30	175	65.3094
1030	aavh	0.00223352	1	74	5	female	28	780	65.3094
1030	bbvh	-0.000167778	1	67	3	male	23	445	65.3094
1030	ccvh	0.100448	1	53	3	male	30	408	65.3094
1030	ddvh	8e-06	1	65	8	female	28	150	65.3094
1030	eevh	-0.00258055	1	74	4	male	28	175	65.3094
1030	ffvh	1.59e-05	1	56	4	male	30	325	65.3094
1030	ggvh	-0.00340345	1	72	1	female	28	87.5	65.3094
1030	hhvh	0.0163105	1	77	13	male	30	1100	65.3094
1030	iivh	3.17e-05	1	70	14	male	30	605	65.3094
1030	jjvh	0.000236545	1	76	4	female	28	200	65.3094
1030	kkvh	0.000934016	1	68	5	female	24	100	65.3094
1030	llvh	-0.00010442	1	57	12	female	30	400	65.3094
1030	mmvh	0.000202489	1	85	7	male	25	797	65.3094
1030	nnvh	0.00787175	1	75	2.5	male	24	0	65.3094
1030	ppvh	4.81e-05	1	71	4	female	30	350	65.3094
1031	zzvh	0.000321951	1	70	10	male	25	1080	67.9349
1031	wwh	-0.000194315	1	55	4	male	22	500	67.9349
1031	yyvh	0.00410501	1	75	10	male	24	635	67.9349
1031	xxvh	-6.07e-05	1	74	6.23	male	26	800	67.9349
1031	vvvh	0.000261302	1	61	5	male	30	575	67.9349
1031	anovh	0.000105469	0	74	2	male	26	625	67.9349
1031	bnovh	0.00010501	0	73	6	male	24	310	67.9349
1031	cnovh	0.0010903	0	49	2.5	female	30	0	67.9349
1031	dnovh	0.00274454	0	77	3	male	28	250	67.9349
1031	enovh	-3.49e-05	0	52	1	female	29	0	67.9349
1031	fnovh	0.00189301	0	73	10	male	26	150	67.9349
1031	gnovh	0.000570625	0	64	4.3	male	26	150	67.9349
1031	hnovh	0.000392428	0	81	9	male	28	500	67.9349
1031	inovh	0.000468556	0	60	2	male	30	425	67.9349
1031	lnovh	1.79e-05	0	77	3.5	female	24	100	67.9349
1031	mnovh	0.00340481	0	72	4.3	male	28	500	67.9349
1031	nnovh	-0.000136053	0	65	8	male	25	0	67.9349
1031	onovh	0	0	49	2	male	26	560	67.9349
1031	pnovh	-3.39e-05	0	75	4	male	26	400	67.9349
1031	qnovh	0.000262293	0	61	2	male	30	281	67.9349
1031	rnovh	5.92e-05	0	66.31	4.19	female	30	250	67.9349
1031	snovh	0.000474555	0	67	10	female	30	175	67.9349
1031	aavh	0.00749008	1	74	5	female	28	780	67.9349
1031	bbvh	0.000730083	1	67	3	male	23	445	67.9349
1031	ccvh	6.1e-05	1	53	3	male	30	408	67.9349
1031	ddvh	0	1	65	8	female	28	150	67.9349
1031	eevh	0.00760643	1	74	4	male	28	175	67.9349
1031	ffvh	-1.38e-05	1	56	4	male	30	325	67.9349
1031	ggvh	5.21e-05	1	72	1	female	28	87.5	67.9349
1031	hhvh	0.00310715	1	77	13	male	30	1100	67.9349
1031	iivh	0.00413314	1	70	14	male	30	605	67.9349
1031	jjvh	0.00821062	1	76	4	female	28	200	67.9349
1031	kkvh	0	1	68	5	female	24	100	67.9349
1031	llvh	7.04e-05	1	57	12	female	30	400	67.9349
1031	mmvh	-0.000317632	1	85	7	male	25	797	67.9349
1031	nnvh	-0.000337213	1	75	2.5	male	24	0	67.9349
1031	ppvh	0.00616374	1	71	4	female	30	350	67.9349
1032	zzvh	-0.000518737	1	70	10	male	25	1080	61.4032
1032	wwh	0.000105982	1	55	4	male	22	500	61.4032
1032	yyvh	0.00939494	1	75	10	male	24	635	61.4032
1032	xxvh	0	1	74	6.23	male	26	800	61.4032
1032	vvvh	0	1	61	5	male	30	575	61.4032
1032	anovh	-0.000558543	0	74	2	male	26	625	61.4032
1032	bnovh	0.000266342	0	73	6	male	24	310	61.4032
1032	cnovh	0.00108781	0	49	2.5	female	30	0	61.4032
1032	dnovh	-0.000117532	0	77	3	male	28	250	61.4032
1032	enovh	-0.0038069	0	52	1	female	29	0	61.4032
1032	fnovh	0.00283115	0	73	10	male	26	150	61.4032
1032	gnovh	0	0	64	4.3	male	26	150	61.4032
1032	hnovh	-0.00168705	0	81	9	male	28	500	61.4032
1032	inovh	0.00210181	0	60	2	male	30	425	61.4032
1032	lnovh	0.00690606	0	77	3.5	female	24	100	61.4032
1032	mnovh	-0.000568505	0	72	4.3	male	28	500	61.4032
1032	nnovh	0.00353699	0	65	8	male	25	0	61.4032
1032	onovh	-8.13e-06	0	49	2	male	26	560	61.4032
1032	pnovh	0	0	75	4	male	26	400	61.4032
1032	qnovh	-0.000245932	0	61	2	male	30	281	61.4032
1032	rnovh	3.04e-05	0	66.31	4.19	female	30	250	61.4032
1032	snovh	0.00555808	0	67	10	female	30	175	61.4032
1032	aavh	0.0108812	1	74	5	female	28	780	61.4032
1032	bbvh	0.00227266	1	67	3	male	23	445	61.4032
1032	ccvh	0.253345	1	53	3	male	30	408	61.4032
1032	ddvh	0.00181733	1	65	8	female	28	150	61.4032
1032	eevh	0.00173237	1	74	4	male	28	175	61.4032
1032	ffvh	0.000424408	1	56	4	male	30	325	61.4032
1032	ggvh	-0.00135404	1	72	1	female	28	87.5	61.4032
1032	hhvh	0.00971018	1	77	13	male	30	1100	61.4032
1032	iivh	0.000770473	1	70	14	male	30	605	61.4032
1032	jjvh	0.00203585	1	76	4	female	28	200	61.4032
1032	kkvh	0	1	68	5	female	24	100	61.4032
1032	llvh	0.00152123	1	57	12	female	30	400	61.4032
1032	mmvh	0.0255848	1	85	7	male	25	797	61.4032
1032	nnvh	0	1	75	2.5	male	24	0	61.4032
1032	ppvh	0.000893994	1	71	4	female	30	350	61.4032
1033	zzvh	0.000139114	1	70	10	male	25	1080	57.5752
1033	wwh	0.00104593	1	55	4	male	22	500	57.5752
1033	yyvh	1.56e-05	1	75	10	male	24	635	57.5752
1033	xxvh	-0.000191301	1	74	6.23	male	26	800	57.5752
1033	vvvh	0.000484554	1	61	5	male	30	575	57.5752
1033	anovh	-0.000260325	0	74	2	male	26	625	57.5752
1033	bnovh	0.00622876	0	73	6	male	24	310	57.5752
1033	cnovh	5.95e-05	0	49	2.5	female	30	0	57.5752
1033	dnovh	0.000585091	0	77	3	male	28	250	57.5752
1033	enovh	0	0	52	1	female	29	0	57.5752
1033	fnovh	0.000299089	0	73	10	male	26	150	57.5752
1033	gnovh	-1.44e-05	0	64	4.3	male	26	150	57.5752
1033	hnovh	0.000117765	0	81	9	male	28	500	57.5752
1033	inovh	-0.00467097	0	60	2	male	30	425	57.5752
1033	lnovh	0.00246296	0	77	3.5	female	24	100	57.5752
1033	mnovh	-0.000513178	0	72	4.3	male	28	500	57.5752
1033	nnovh	-0.000271652	0	65	8	male	25	0	57.5752
1033	onovh	0	0	49	2	male	26	560	57.5752
1033	pnovh	0.00832003	0	75	4	male	26	400	57.5752
1033	qnovh	2.68e-06	0	61	2	male	30	281	57.5752
1033	rnovh	0.000110158	0	66.31	4.19	female	30	250	57.5752
1033	snovh	-0.0117488	0	67	10	female	30	175	57.5752
1033	aavh	8.48e-06	1	74	5	female	28	780	57.5752
1033	bbvh	0.0119408	1	67	3	male	23	445	57.5752
1033	ccvh	0.00714969	1	53	3	male	30	408	57.5752
1033	ddvh	-0.000179729	1	65	8	female	28	150	57.5752
1033	eevh	0.000572483	1	74	4	male	28	175	57.5752
1033	ffvh	0.0858916	1	56	4	male	30	325	57.5752
1033	ggvh	0	1	72	1	female	28	87.5	57.5752
1033	hhvh	0.00516825	1	77	13	male	30	1100	57.5752
1033	iivh	0.00604422	1	70	14	male	30	605	57.5752
1033	jjvh	-0.00592736	1	76	4	female	28	200	57.5752
1033	kkvh	-0.00252592	1	68	5	female	24	100	57.5752
1033	llvh	-5.27e-05	1	57	12	female	30	400	57.5752
1033	mmvh	0.0560923	1	85	7	male	25	797	57.5752
1033	nnvh	-0.000657787	1	75	2.5	male	24	0	57.5752
1033	ppvh	0.0157567	1	71	4	female	30	350	57.5752
1034	zzvh	0	1	70	10	male	25	1080	67.3339
1034	wwh	6.53e-05	1	55	4	male	22	500	67.3339
1034	yyvh	-2.59e-06	1	75	10	male	24	635	67.3339
1034	xxvh	0	1	74	6.23	male	26	800	67.3339
1034	vvvh	0	1	61	5	male	30	575	67.3339
1034	anovh	0.000238623	0	74	2	male	26	625	67.3339
1034	bnovh	0	0	73	6	male	24	310	67.3339
1034	cnovh	0.000455892	0	49	2.5	female	30	0	67.3339
1034	dnovh	0	0	77	3	male	28	250	67.3339
1034	enovh	0.000136195	0	52	1	female	29	0	67.3339
1034	fnovh	0	0	73	10	male	26	150	67.3339
1034	gnovh	0	0	64	4.3	male	26	150	67.3339
1034	hnovh	-0.000477097	0	81	9	male	28	500	67.3339
1034	inovh	0	0	60	2	male	30	425	67.3339
1034	lnovh	0	0	77	3.5	female	24	100	67.3339
1034	mnovh	0	0	72	4.3	male	28	500	67.3339
1034	nnovh	0	0	65	8	male	25	0	67.3339
1034	onovh	0	0	49	2	male	26	560	67.3339
1034	pnovh	0	0	75	4	male	26	400	67.3339
1034	qnovh	0	0	61	2	male	30	281	67.3339
1034	rnovh	0	0	66.31	4.19	female	30	250	67.3339
1034	snovh	-0.00513851	0	67	10	female	30	175	67.3339
1034	aavh	5.74e-05	1	74	5	female	28	780	67.3339
1034	bbvh	0	1	67	3	male	23	445	67.3339
1034	ccvh	0	1	53	3	male	30	408	67.3339
1034	ddvh	0	1	65	8	female	28	150	67.3339
1034	eevh	-2.11e-05	1	74	4	male	28	175	67.3339
1034	ffvh	0	1	56	4	male	30	325	67.3339
1034	ggvh	0.000319466	1	72	1	female	28	87.5	67.3339
1034	hhvh	0.00513042	1	77	13	male	30	1100	67.3339
1034	iivh	0	1	70	14	male	30	605	67.3339
1034	jjvh	0	1	76	4	female	28	200	67.3339
1034	kkvh	0	1	68	5	female	24	100	67.3339
1034	llvh	-2.54e-06	1	57	12	female	30	400	67.3339
1034	mmvh	0	1	85	7	male	25	797	67.3339
1034	nnvh	0	1	75	2.5	male	24	0	67.3339
1034	ppvh	3.08e-05	1	71	4	female	30	350	67.3339
1035	zzvh	0	1	70	10	male	25	1080	62.7711
1035	wwh	2.47e-05	1	55	4	male	22	500	62.7711
1035	yyvh	0	1	75	10	male	24	635	62.7711
1035	xxvh	0	1	74	6.23	male	26	800	62.7711
1035	vvvh	0	1	61	5	male	30	575	62.7711
1035	anovh	2.51e-05	0	74	2	male	26	625	62.7711
1035	bnovh	0	0	73	6	male	24	310	62.7711
1035	cnovh	3.97e-05	0	49	2.5	female	30	0	62.7711
1035	dnovh	0	0	77	3	male	28	250	62.7711
1035	enovh	-0.00012664	0	52	1	female	29	0	62.7711
1035	fnovh	2.43e-06	0	73	10	male	26	150	62.7711
1035	gnovh	0	0	64	4.3	male	26	150	62.7711
1035	hnovh	0.000915809	0	81	9	male	28	500	62.7711
1035	inovh	0	0	60	2	male	30	425	62.7711
1035	lnovh	0	0	77	3.5	female	24	100	62.7711
1035	mnovh	0	0	72	4.3	male	28	500	62.7711
1035	nnovh	0	0	65	8	male	25	0	62.7711
1035	onovh	0	0	49	2	male	26	560	62.7711
1035	pnovh	0	0	75	4	male	26	400	62.7711
1035	qnovh	0	0	61	2	male	30	281	62.7711
1035	rnovh	0	0	66.31	4.19	female	30	250	62.7711
1035	snovh	-0.000374473	0	67	10	female	30	175	62.7711
1035	aavh	0.00039425	1	74	5	female	28	780	62.7711
1035	bbvh	0	1	67	3	male	23	445	62.7711
1035	ccvh	0.192511	1	53	3	male	30	408	62.7711
1035	ddvh	2.63e-05	1	65	8	female	28	150	62.7711
1035	eevh	6.67e-06	1	74	4	male	28	175	62.7711
1035	ffvh	0	1	56	4	male	30	325	62.7711
1035	ggvh	-1.31e-05	1	72	1	female	28	87.5	62.7711
1035	hhvh	0.000171115	1	77	13	male	30	1100	62.7711
1035	iivh	0	1	70	14	male	30	605	62.7711
1035	jjvh	2.67e-08	1	76	4	female	28	200	62.7711
1035	kkvh	0	1	68	5	female	24	100	62.7711
1035	llvh	0	1	57	12	female	30	400	62.7711
1035	mmvh	1.38e-05	1	85	7	male	25	797	62.7711
1035	nnvh	0	1	75	2.5	male	24	0	62.7711
1035	ppvh	0.00025569	1	71	4	female	30	350	62.7711
2000	zzvh	0.000163787	1	70	10	male	25	1080	27.9297
2000	wwh	5.3e-05	1	55	4	male	22	500	27.9297
2000	yyvh	0	1	75	10	male	24	635	27.9297
2000	xxvh	-6.62e-06	1	74	6.23	male	26	800	27.9297
2000	vvvh	5.71e-05	1	61	5	male	30	575	27.9297
2000	anovh	1.93e-05	0	74	2	male	26	625	27.9297
2000	bnovh	1.36e-06	0	73	6	male	24	310	27.9297
2000	cnovh	0.000860231	0	49	2.5	female	30	0	27.9297
2000	dnovh	-0.00106467	0	77	3	male	28	250	27.9297
2000	enovh	-0.000800683	0	52	1	female	29	0	27.9297
2000	fnovh	0.00024167	0	73	10	male	26	150	27.9297
2000	gnovh	1.12e-05	0	64	4.3	male	26	150	27.9297
2000	hnovh	0.000469338	0	81	9	male	28	500	27.9297
2000	inovh	-9.76e-05	0	60	2	male	30	425	27.9297
2000	lnovh	1.23e-05	0	77	3.5	female	24	100	27.9297
2000	mnovh	-1.36e-05	0	72	4.3	male	28	500	27.9297
2000	nnovh	7.45e-07	0	65	8	male	25	0	27.9297
2000	onovh	6.15e-06	0	49	2	male	26	560	27.9297
2000	pnovh	0.00341029	0	75	4	male	26	400	27.9297
2000	qnovh	5.19e-06	0	61	2	male	30	281	27.9297
2000	rnovh	6.24e-05	0	66.31	4.19	female	30	250	27.9297
2000	snovh	-0.000695616	0	67	10	female	30	175	27.9297
2000	aavh	0.000116144	1	74	5	female	28	780	27.9297
2000	bbvh	0.000224414	1	67	3	male	23	445	27.9297
2000	ccvh	0.0492368	1	53	3	male	30	408	27.9297
2000	ddvh	0	1	65	8	female	28	150	27.9297
2000	eevh	8.98e-05	1	74	4	male	28	175	27.9297
2000	ffvh	0.00149013	1	56	4	male	30	325	27.9297
2000	ggvh	0.00102826	1	72	1	female	28	87.5	27.9297
2000	hhvh	1.03e-06	1	77	13	male	30	1100	27.9297
2000	iivh	4.4e-06	1	70	14	male	30	605	27.9297
2000	jjvh	-5.4e-06	1	76	4	female	28	200	27.9297
2000	kkvh	-5.9e-06	1	68	5	female	24	100	27.9297
2000	llvh	-3.63e-05	1	57	12	female	30	400	27.9297
2000	mmvh	0	1	85	7	male	25	797	27.9297
2000	nnvh	0.00210999	1	75	2.5	male	24	0	27.9297
2000	ppvh	0.0174866	1	71	4	female	30	350	27.9297
2002	zzvh	0.00384513	1	70	10	male	25	1080	60.1628
2002	wwh	0.00108631	1	55	4	male	22	500	60.1628
2002	yyvh	0	1	75	10	male	24	635	60.1628
2002	xxvh	0.000162078	1	74	6.23	male	26	800	60.1628
2002	vvvh	0	1	61	5	male	30	575	60.1628
2002	anovh	0.00176385	0	74	2	male	26	625	60.1628
2002	bnovh	-0.000132105	0	73	6	male	24	310	60.1628
2002	cnovh	0.000871429	0	49	2.5	female	30	0	60.1628
2002	dnovh	-0.00250722	0	77	3	male	28	250	60.1628
2002	enovh	0.000730221	0	52	1	female	29	0	60.1628
2002	fnovh	8.87e-05	0	73	10	male	26	150	60.1628
2002	gnovh	0	0	64	4.3	male	26	150	60.1628
2002	hnovh	-0.00242612	0	81	9	male	28	500	60.1628
2002	inovh	0	0	60	2	male	30	425	60.1628
2002	lnovh	0	0	77	3.5	female	24	100	60.1628
2002	mnovh	0.00153746	0	72	4.3	male	28	500	60.1628
2002	nnovh	5.5e-05	0	65	8	male	25	0	60.1628
2002	onovh	7.73e-05	0	49	2	male	26	560	60.1628
2002	pnovh	0.0010975	0	75	4	male	26	400	60.1628
2002	qnovh	0.00184181	0	61	2	male	30	281	60.1628
2002	rnovh	9.92e-05	0	66.31	4.19	female	30	250	60.1628
2002	snovh	0.000546892	0	67	10	female	30	175	60.1628
2002	aavh	0.0119336	1	74	5	female	28	780	60.1628
2002	bbvh	0.00039343	1	67	3	male	23	445	60.1628
2002	ccvh	-0.000123907	1	53	3	male	30	408	60.1628
2002	ddvh	-5.58e-06	1	65	8	female	28	150	60.1628
2002	eevh	0.0142167	1	74	4	male	28	175	60.1628
2002	ffvh	0	1	56	4	male	30	325	60.1628
2002	ggvh	0	1	72	1	female	28	87.5	60.1628
2002	hhvh	0	1	77	13	male	30	1100	60.1628
2002	iivh	2.91e-06	1	70	14	male	30	605	60.1628
2002	jjvh	0.000144682	1	76	4	female	28	200	60.1628
2002	kkvh	0	1	68	5	female	24	100	60.1628
2002	llvh	-2.16e-06	1	57	12	female	30	400	60.1628
2002	mmvh	-0.000676858	1	85	7	male	25	797	60.1628
2002	nnvh	0.0122506	1	75	2.5	male	24	0	60.1628
2002	ppvh	0.00562543	1	71	4	female	30	350	60.1628
2003	zzvh	-8.14e-05	1	70	10	male	25	1080	60.8741
2003	wwh	0.000267073	1	55	4	male	22	500	60.8741
2003	yyvh	0.00025896	1	75	10	male	24	635	60.8741
2003	xxvh	-3.64e-06	1	74	6.23	male	26	800	60.8741
2003	vvvh	2.88e-05	1	61	5	male	30	575	60.8741
2003	anovh	-0.000905485	0	74	2	male	26	625	60.8741
2003	bnovh	-5.94e-06	0	73	6	male	24	310	60.8741
2003	cnovh	0.000290196	0	49	2.5	female	30	0	60.8741
2003	dnovh	0	0	77	3	male	28	250	60.8741
2003	enovh	0	0	52	1	female	29	0	60.8741
2003	fnovh	0.000439122	0	73	10	male	26	150	60.8741
2003	gnovh	0	0	64	4.3	male	26	150	60.8741
2003	hnovh	-0.00171096	0	81	9	male	28	500	60.8741
2003	inovh	0.000134614	0	60	2	male	30	425	60.8741
2003	lnovh	0.000209167	0	77	3.5	female	24	100	60.8741
2003	mnovh	7.72e-05	0	72	4.3	male	28	500	60.8741
2003	nnovh	0	0	65	8	male	25	0	60.8741
2003	onovh	0.000255807	0	49	2	male	26	560	60.8741
2003	pnovh	0	0	75	4	male	26	400	60.8741
2003	qnovh	6.6e-05	0	61	2	male	30	281	60.8741
2003	rnovh	-1.1e-06	0	66.31	4.19	female	30	250	60.8741
2003	snovh	0.00658104	0	67	10	female	30	175	60.8741
2003	aavh	0.00298947	1	74	5	female	28	780	60.8741
2003	bbvh	2.64e-06	1	67	3	male	23	445	60.8741
2003	ccvh	0.000260922	1	53	3	male	30	408	60.8741
2003	ddvh	0.000504019	1	65	8	female	28	150	60.8741
2003	eevh	-3.09e-05	1	74	4	male	28	175	60.8741
2003	ffvh	-0.00463402	1	56	4	male	30	325	60.8741
2003	ggvh	0.000234318	1	72	1	female	28	87.5	60.8741
2003	hhvh	0	1	77	13	male	30	1100	60.8741
2003	iivh	7.36e-05	1	70	14	male	30	605	60.8741
2003	jjvh	0.000257657	1	76	4	female	28	200	60.8741
2003	kkvh	0.00558803	1	68	5	female	24	100	60.8741
2003	llvh	-0.000114737	1	57	12	female	30	400	60.8741
2003	mmvh	0	1	85	7	male	25	797	60.8741
2003	nnvh	0.000196985	1	75	2.5	male	24	0	60.8741
2003	ppvh	0	1	71	4	female	30	350	60.8741
2004	zzvh	0.00307743	1	70	10	male	25	1080	27.6424
2004	wwh	0.000883201	1	55	4	male	22	500	27.6424
2004	yyvh	0	1	75	10	male	24	635	27.6424
2004	xxvh	-0.000437319	1	74	6.23	male	26	800	27.6424
2004	vvvh	0.000465301	1	61	5	male	30	575	27.6424
2004	anovh	0.00142925	0	74	2	male	26	625	27.6424
2004	bnovh	-8.27e-05	0	73	6	male	24	310	27.6424
2004	cnovh	0.00160331	0	49	2.5	female	30	0	27.6424
2004	dnovh	-0.00313163	0	77	3	male	28	250	27.6424
2004	enovh	0.00172946	0	52	1	female	29	0	27.6424
2004	fnovh	0	0	73	10	male	26	150	27.6424
2004	gnovh	-0.00156995	0	64	4.3	male	26	150	27.6424
2004	hnovh	-0.00169083	0	81	9	male	28	500	27.6424
2004	inovh	0	0	60	2	male	30	425	27.6424
2004	lnovh	0	0	77	3.5	female	24	100	27.6424
2004	mnovh	0.00121251	0	72	4.3	male	28	500	27.6424
2004	nnovh	5.04e-05	0	65	8	male	25	0	27.6424
2004	onovh	5.67e-05	0	49	2	male	26	560	27.6424
2004	pnovh	0.00472139	0	75	4	male	26	400	27.6424
2004	qnovh	0.00146183	0	61	2	male	30	281	27.6424
2004	rnovh	0.000119271	0	66.31	4.19	female	30	250	27.6424
2004	snovh	-0.000219512	0	67	10	female	30	175	27.6424
2004	aavh	0.0110166	1	74	5	female	28	780	27.6424
2004	bbvh	0.000446382	1	67	3	male	23	445	27.6424
2004	ccvh	-0.000105742	1	53	3	male	30	408	27.6424
2004	ddvh	0	1	65	8	female	28	150	27.6424
2004	eevh	0.0129819	1	74	4	male	28	175	27.6424
2004	ffvh	0	1	56	4	male	30	325	27.6424
2004	ggvh	0.000807335	1	72	1	female	28	87.5	27.6424
2004	hhvh	0	1	77	13	male	30	1100	27.6424
2004	iivh	0	1	70	14	male	30	605	27.6424
2004	jjvh	0.000113816	1	76	4	female	28	200	27.6424
2004	kkvh	0	1	68	5	female	24	100	27.6424
2004	llvh	-0.000113665	1	57	12	female	30	400	27.6424
2004	mmvh	-0.000504144	1	85	7	male	25	797	27.6424
2004	nnvh	0.0122233	1	75	2.5	male	24	0	27.6424
2004	ppvh	0.0219873	1	71	4	female	30	350	27.6424
2005	zzvh	0.0153082	1	70	10	male	25	1080	68.258
2005	wwh	-0.000305881	1	55	4	male	22	500	68.258
2005	yyvh	0.00226446	1	75	10	male	24	635	68.258
2005	xxvh	0.00667279	1	74	6.23	male	26	800	68.258
2005	vvvh	-0.00116385	1	61	5	male	30	575	68.258
2005	anovh	0.0218348	0	74	2	male	26	625	68.258
2005	bnovh	1.26e-05	0	73	6	male	24	310	68.258
2005	cnovh	-0.0233425	0	49	2.5	female	30	0	68.258
2005	dnovh	-0.000986902	0	77	3	male	28	250	68.258
2005	enovh	-0.157907	0	52	1	female	29	0	68.258
2005	fnovh	0.0110252	0	73	10	male	26	150	68.258
2005	gnovh	-0.00602485	0	64	4.3	male	26	150	68.258
2005	hnovh	2.12e-05	0	81	9	male	28	500	68.258
2005	inovh	8.9e-05	0	60	2	male	30	425	68.258
2005	lnovh	0.000405659	0	77	3.5	female	24	100	68.258
2005	mnovh	-0.00732421	0	72	4.3	male	28	500	68.258
2005	nnovh	0.00712125	0	65	8	male	25	0	68.258
2005	onovh	0.0345647	0	49	2	male	26	560	68.258
2005	pnovh	-0.000305163	0	75	4	male	26	400	68.258
2005	qnovh	0.0344325	0	61	2	male	30	281	68.258
2005	rnovh	0.0122181	0	66.31	4.19	female	30	250	68.258
2005	snovh	-6.45e-05	0	67	10	female	30	175	68.258
2005	aavh	0.0394629	1	74	5	female	28	780	68.258
2005	bbvh	0.00382729	1	67	3	male	23	445	68.258
2005	ccvh	0.00146085	1	53	3	male	30	408	68.258
2005	ddvh	0.000445282	1	65	8	female	28	150	68.258
2005	eevh	0.01441	1	74	4	male	28	175	68.258
2005	ffvh	1.97e-05	1	56	4	male	30	325	68.258
2005	ggvh	0	1	72	1	female	28	87.5	68.258
2005	hhvh	-3.63e-06	1	77	13	male	30	1100	68.258
2005	iivh	0.00873735	1	70	14	male	30	605	68.258
2005	jjvh	-0.0111331	1	76	4	female	28	200	68.258
2005	kkvh	0.105202	1	68	5	female	24	100	68.258
2005	llvh	0.0203994	1	57	12	female	30	400	68.258
2005	mmvh	0.0013702	1	85	7	male	25	797	68.258
2005	nnvh	0.000913021	1	75	2.5	male	24	0	68.258
2005	ppvh	0.0114381	1	71	4	female	30	350	68.258
2006	zzvh	0.0016392	1	70	10	male	25	1080	50.0883
2006	wwh	4.99e-05	1	55	4	male	22	500	50.0883
2006	yyvh	0	1	75	10	male	24	635	50.0883
2006	xxvh	3.73e-05	1	74	6.23	male	26	800	50.0883
2006	vvvh	0.000204302	1	61	5	male	30	575	50.0883
2006	anovh	0.000330521	0	74	2	male	26	625	50.0883
2006	bnovh	0.000346618	0	73	6	male	24	310	50.0883
2006	cnovh	0.00390827	0	49	2.5	female	30	0	50.0883
2006	dnovh	-3.86e-05	0	77	3	male	28	250	50.0883
2006	enovh	0.000274413	0	52	1	female	29	0	50.0883
2006	fnovh	0.0162804	0	73	10	male	26	150	50.0883
2006	gnovh	0.00788566	0	64	4.3	male	26	150	50.0883
2006	hnovh	9.47e-07	0	81	9	male	28	500	50.0883
2006	inovh	-0.00299575	0	60	2	male	30	425	50.0883
2006	lnovh	-2.72e-05	0	77	3.5	female	24	100	50.0883
2006	mnovh	0	0	72	4.3	male	28	500	50.0883
2006	nnovh	-4.47e-06	0	65	8	male	25	0	50.0883
2006	onovh	6.52e-05	0	49	2	male	26	560	50.0883
2006	pnovh	0.000580171	0	75	4	male	26	400	50.0883
2006	qnovh	3.58e-05	0	61	2	male	30	281	50.0883
2006	rnovh	8.05e-05	0	66.31	4.19	female	30	250	50.0883
2006	snovh	-0.00415883	0	67	10	female	30	175	50.0883
2006	aavh	0	1	74	5	female	28	780	50.0883
2006	bbvh	0.00102067	1	67	3	male	23	445	50.0883
2006	ccvh	0	1	53	3	male	30	408	50.0883
2006	ddvh	-1.88e-06	1	65	8	female	28	150	50.0883
2006	eevh	4.25e-06	1	74	4	male	28	175	50.0883
2006	ffvh	0.034175	1	56	4	male	30	325	50.0883
2006	ggvh	0	1	72	1	female	28	87.5	50.0883
2006	hhvh	0.000283032	1	77	13	male	30	1100	50.0883
2006	iivh	0.000360675	1	70	14	male	30	605	50.0883
2006	jjvh	-0.00043908	1	76	4	female	28	200	50.0883
2006	kkvh	-0.000319392	1	68	5	female	24	100	50.0883
2006	llvh	-3.06e-05	1	57	12	female	30	400	50.0883
2006	mmvh	9.68e-06	1	85	7	male	25	797	50.0883
2006	nnvh	-0.000188295	1	75	2.5	male	24	0	50.0883
2006	ppvh	0.0059536	1	71	4	female	30	350	50.0883
2007	zzvh	0.10587	1	70	10	male	25	1080	68.2997
[truncated: 850 more rows]
